# Supplementary material for: Discovery of MicroRNAs and Their Target Genes Related to Drought in Paulownia “Yuza 1” by High-Throughput Sequencing
Source: Int J Genomics. 2017 Jun 11;2017:3674682. doi: 10.1155/2017/3674682 (PMC5485484; doi:10.1155/2017/3674682)
Supplement: Supplementary file 1 — The information of supplementary materials are as follows: Table S1: MiRNA qRT-PCR primers for Paulownia ‘yuza 1' PTF2W (control) and PTF2T (sever stress). Table S2: QRT-PCR primers of miRNA targets in Paulownia ‘yuza 1' PTF2W (control) and PTF2T (sever stress). Table S3: Sequences of miRNAs identified from Paulownia ‘yuza 1' PTF2W (control) and PTF2T (sever stress). Table S4: MiRNAs expression in Paulownia ‘yuza 1' PTF2W (control) and PTF2T (sever stress). Table S5: Putative miRNA targets identified by degradome sequencing in Paulownia ‘yuza 1' PTF2W (control) and PTF2T (sever stress). [file 3674682.f1.xlsx]

## Sheet: Sheet1
Table S1 MiRNA qRT-PCR primers for Paulownia ‘yuza 1’ PTF2W (control) and PTF2T (sever stress).
MiRNA	Primer
ptf-miR157b	TTGACAGAAGATAGAGAGCAC
ptf-miR159b	TTTGGATTGAAGGGAGCTCTA
ptf-miR398a	GGAGTGAAGCTGAGAACACAGG
ptf-miR9726a	GAAGGCATTATTTTTTTCTTT
ptf-M2153	TGCGGAGAAGATGAATCATAG
ptf-M2218	TTGCATCAACTGAATCGGAG
ptf-M24a	TTGCATATGTCAGGAGCTTG
