# Supplementary material for: Discovery of MicroRNAs and Their Target Genes Related to Drought in Paulownia “Yuza 1” by High-Throughput Sequencing
Source: Int J Genomics. 2017 Jun 11;2017:3674682. doi: 10.1155/2017/3674682 (PMC5485484; doi:10.1155/2017/3674682)
Supplement: Supplementary file 2 [file 3674682.f2.xlsx]

## Sheet: Sheet1
Table S2 QRT-PCR primers of miRNA targets in Paulownia ‘yuza 1’ PTF2W (control) and PTF2T (sever stress).
MiRNA	target	Forward Primer	Reverse Primer
ptf-miR157b	Unigene24393_All	CTATGGTGGCAGATATGTG	CTGAGTTGATAGATAAGTAAGC
ptf-miR159b	Unigene14416_All	AGACCTATCCGCCGTAATCG	ATGACCAACAAGCACCTTAGC
ptf-miR398a	CL5086.Contig2_All	TGTGATGGGCAACGAACC	AGGAGTGAGGCGAGAACC
ptf-miR9726a	CL2527.Contig1_All	GATTCTCTTATGTGCGGCGTTAC	TGCGGCTCCTGCTTCTCC
ptf-M2153	Unigene12420_All	ACTGCTTGTCTGCTGTGTC	CCTGTTGGTCTCGCTTCC
ptf-M2218	Unigene2124_All	ATTTGTAGTTCGCCTGTATC	CTCGTCTTCCTGCTTCTC
ptf-M24a	CL1233.Contig1_All	CAGCGAAGACAGGGTAAAG	AAAGGCATTCACAAGTTTGG
