# Supplementary material for: Discovery of MicroRNAs and Their Target Genes Related to Drought in Paulownia “Yuza 1” by High-Throughput Sequencing
Source: Int J Genomics. 2017 Jun 11;2017:3674682. doi: 10.1155/2017/3674682 (PMC5485484; doi:10.1155/2017/3674682)
Supplement: Supplementary file 3 [file 3674682.f3.xlsx]

## Sheet: Sheet1
Table S3 Sequences of miRNAs identified from Paulownia ‘yuza 1’ PTF2W (control) and PTF2T (sever stress).
miR_name	reference sequence	miRNA sequence	Length(nt)	pre-length	mfe	arm	miRNA* Sequence	seq	struct	location
ptf-miR156	miR156a-5p	TGACAGAAGAGAGTGAGCAC	20	222	-52.2	5		GATTCAGACTTGACAGAAGAGAGTGAGCACAGGCAGGCAATTGTATAGAAAGAAAAAGCTGGAAAGAAAAAAGGGAGATGAAGAAAACAAGCTACATAATATGTATGCCATTTTTGGGCGGAGGAGGGGAAATTCATCTCAGATCATGTAGCTGATTCAGACCCACTTTTGCTCTATATGCTTGACATGTTCCTTGATGTAATTTTCTTCTGTGGTATCCCC	......((..(.((((((((((((..(((((((((((((....((((((....(((((((....))......(((...((((.......((((((((........((((.......))))((((.(((....))).)))).....))))))))..))))..))).)))))..))))))))))))........)))).))).)))))))))))).)..))...	Unigene13371_All:1:222:-
ptf-miR157a	miR157a-5p	TTGACAGAAGATAGAGAGCAC	21	133	-50.9	5		TTTCGAGTCGTTGACAGAAGATAGAGAGCACAACTGAGCATGCACAATATGAAAATATGATGTTATGTATATTTTTGTGTATGATTAGATTTGTGCTCTCTAATCCTCTGTCAGCCAATTTTAATTCTCGTAG	...((((..(((((((((.((((((((((((((((((.(((((((((.....(((((((........)))))))))))))))).))))..))))))))))).))).)))))))))...........))))...	CL9735.Contig2_All:196:328:+
ptf-miR157b	miR157a-5p	TTGACAGAAGATAGAGAGCAC	21	133	-50.9	5		TTTCGAGTCGTTGACAGAAGATAGAGAGCACAACTGAGCATGCACAATATGAAAATATGATGTTATGTATATTTTTGTGTATGATTAGATTTGTGCTCTCTAATCCTCTGTCAGCCAATTTTAATTCTCGTAG	...((((..(((((((((.((((((((((((((((((.(((((((((.....(((((((........)))))))))))))))).))))..))))))))))).))).)))))))))...........))))...	Unigene10568_All:209:341:+
ptf-miR159a	miR159a	TTTGGATTGAAGGGAGCTCTA	21	194	-86.5	3	GAGCTCCTTGAAGTCCAATAG	GGGATTTGGGAGTGGAGCTCCTTGAAGTCCAATAGAGGATCTTACTGGGAAGAATAAGCTGCTGATTTATGGATCCCTCAGCCCTATCCATAGTTAGATGATAATTGGATGGGTTTGTGGCTTGCATATGTCAGGAGCTTGAATTACCCGTGTTGGAGCCTTCTTTGGATTGAAGGGAGCTCTACACTTTTGCC	.((....(((.((((((((((((..(((((((..((((.(((.((((((.....((((((.(((((.((((.(..((.(((.((((((((..((((.....)))))))))))).))).))..).)))).))))).)))))).....)))).)).))).))))..)))))))..)))))))))))).)))...))	CL10262.Contig1_All:11:204:+
ptf-miR159b	miR159a	TTTGGATTGAAGGGAGCTCTA	21	194	-86.5	3	GAGCTCCTTGAAGTCCAATAG	GGGATTTGGGAGTGGAGCTCCTTGAAGTCCAATAGAGGATCTTACTGGGAAGAATAAGCTGCTGATTTATGGATCCCTCAGCCCTATCCATAGTTAGATGATAATTGGATGGGTTTGTGGCTTGCATATGTCAGGAGCTTGAATTACCCGTGTTGGAGCCTTCTTTGGATTGAAGGGAGCTCTACACTTTTGCC	.((....(((.((((((((((((..(((((((..((((.(((.((((((.....((((((.(((((.((((.(..((.(((.((((((((..((((.....)))))))))))).))).))..).)))).))))).)))))).....)))).)).))).))))..)))))))..)))))))))))).)))...))	CL10262.Contig2_All:29:222:+
ptf-miR160	osa-miR160d-3p	GCGTACGAGGAGCCAAGCATG	21	126	-58.5	3	ATGCCTGGCTCCCTGTATGCC	GTGGAAAGGTGAGATGGGATATGCCTGGCTCCCTGTATGCCACACGGCGACGTCAATCCGGCGGATGGATTGGCTGAGGCGGGCGGCGTACGAGGAGCCAAGCATGCTGTAAACCGCCGTCAACCC	.......(((..(((((..(((((.(((((((.((((((((.(.((.(...(((((((((.....)))))))))...).)).).)))))))).))))))).)))))..........))))).))).	Unigene36873_All:51:176:+
ptf-miR166	miR166a-3p	TCGGACCAGGCTTCATTCCCC	21	143	-47.7	3	GGAATGTTGTCTGGCTCGAGG	TGTGAGTGTTTGGGTTGAGAGGAATGTTGTCTGGCTCGAGGTCATGGAGGTGATTTACTATATGTTTTATTTATTCCCCTGGAAAACCTGAAATCATGACTCTCGGACCAGGCTTCATTCCCCCCAATTTCTTGCTCCCTTTC	.(((((...(((((....(.((((((..((((((.((((((((((((((((..((((....(((.......))).....))))..))))....))))))).))))).))))))..))))))))))))...)))))........	Unigene29403_All:93:235:+
ptf-miR167a	miR167a-5p	TGAAGCTGCCAGCATGATCTA	21	109	-48	5	AGATCATGTGGTAGCTTCATC	CACCGTGCTATAGTATCTGTTGAAGCTGCCAGCATGATCTAAACCTTCCTTCTTGTTAAGGAAAGATCAGATCATGTGGTAGCTTCATCTGATGCCCGTTGCGCGAAAA	...(((((....(((((.(.(((((((((((.((((((((...(.((((((......)))))).)...))))))))))))))))))).).))))).....)))))....	CL7972.Contig1_All:486:594:-
ptf-miR167b	miR167a-5p	TGAAGCTGCCAGCATGATCTA	21	109	-48	5	AGATCATGTGGTAGCTTCATC	CACCGTGCTATAGTATCTGTTGAAGCTGCCAGCATGATCTAAACCTTCCTTCTTGTTAAGGAAAGATCAGATCATGTGGTAGCTTCATCTGATGCCCGTTGCGCGAAAA	...(((((....(((((.(.(((((((((((.((((((((...(.((((((......)))))).)...))))))))))))))))))).).))))).....)))))....	CL7972.Contig2_All:430:538:-
ptf-miR167c	miR167a-5p	TGAAGCTGCCAGCATGATCTA	21	109	-48	5	AGATCATGTGGTAGCTTCATC	CACCGTGCTATAGTATCTGTTGAAGCTGCCAGCATGATCTAAACCTTCCTTCTTGTTAAGGAAAGATCAGATCATGTGGTAGCTTCATCTGATGCCCGTTGCGCGAAAA	...(((((....(((((.(.(((((((((((.((((((((...(.((((((......)))))).)...))))))))))))))))))).).))))).....)))))....	Unigene22387_All:336:444:-
ptf-miR168	miR168a-5p	TCGCTTGGTGCAGGTCGGGAA	21	224	-81.9	5	CCCGCCTTGCATCAACTGAAT	TTGTTGCGGCGGCCTCTAATTCGCTTGGTGCAGGTCGGGAACTATCTTTGCCGATGGCGTTGCGTTTTGTGTTGAATTGAACAAGTGTACTCTCAAATCGTACATAATACGAATTTGTATGAGTATACGTAGTGAGCATACGGTGTATAATTTGGTATTGCTGTTTTTGGCAAATATAAGCTTCCCGCCTTGCATCAACTGAATCGGAGACCGTCGTGAATGTG	...(((((((((.((((.(((((.((((((((((.((((((((((.((((((((.((((((..((((......))))..)))..((((((((.(((((((((.....)))).)))))...))))))))......(((((((.(.........).))).))))))).)))))))).)).)).)))))).)))))))))).))))).)))).))))))))).....	Unigene5298_All:32:255:-
ptf-miR169a	ath-miR169b-5p	CAGCCAAGGATGACTTGCCGG	21	98	-42.1	5		TTATTAAGTACAGCCAAGGATGACTTGCCGGTGAGCTTAATACTCATGTTATATTTAGTATTTTTGACCGGCAAGTTATTTTTGGCTATATTTATGCT	....((((((.(((((((((((((((((((((.((...((((((.(........).)))))).)).))))))))))))))))))))).))))))....	CL8019.Contig2_All:176:273:+
ptf-miR169b	gma-miR169d	AGCCAAGGATGACTTGCCGGTAA	23	101	-47.4	5	ACCGGCAAGTTGTCTTTGGCTAC	GAGAGTGGGTTGCAGCCAAGGATGACTTGCCGGTAATCTCTTGCAAAGCCCGTCGAAAAAGAACGCTCACCGGCAAGTTGTCTTTGGCTACATTCGGCTCT	.(((((.((.((.(((((((((((((((((((((....((((................))))......))))))))))))))))))))).)).)).)))))	Unigene8951_All:314:414:-
ptf-miR398a	miR398f-5p	GGAGTGAAGCTGAGAACACAGG	22	93	-51.4	5	TGTGTTCTCAGGTCACCCCTT	AAATTCCAGAGGAGTGAAGCTGAGAACACAGGTGGATTGAGGAAATTGGGTGCACCAATGCACTTGTGTTCTCAGGTCACCCCTTTGGGATTC	.(((((((((((.((((..(((((((((((((((.((((..(..........)..)))).))))))))))))))).)))).))))))))))).	CL4675.Contig1_All:150:242:+
ptf-miR398b	miR398f-5p	GGAGTGAAGCTGAGAACACAGG	22	93	-51.4	5	TGTGTTCTCAGGTCACCCCTT	AAATTCCAGAGGAGTGAAGCTGAGAACACAGGTGGATTGAGGAAATTGGGTGCACCAATGCACTTGTGTTCTCAGGTCACCCCTTTGGGATTC	.(((((((((((.((((..(((((((((((((((.((((..(..........)..)))).))))))))))))))).)))).))))))))))).	CL4675.Contig2_All:150:242:+
ptf-miR398c	miR398f-5p	GGAGTGAAGCTGAGAACACAGG	22	93	-51.4	5	TGTGTTCTCAGGTCACCCCTT	AAATTCCAGAGGAGTGAAGCTGAGAACACAGGTGGATTGAGGAAATTGGGTGCACCAATGCACTTGTGTTCTCAGGTCACCCCTTTGGGATTC	.(((((((((((.((((..(((((((((((((((.((((..(..........)..)))).))))))))))))))).)))).))))))))))).	CL4675.Contig3_All:150:242:+
ptf-miR398d	miR398f-5p	GGAGTGAAGCTGAGAACACAGG	22	93	-51.4	5	TGTGTTCTCAGGTCACCCCTT	AAATTCCAGAGGAGTGAAGCTGAGAACACAGGTGGATTGAGGAAATTGGGTGCACCAATGCACTTGTGTTCTCAGGTCACCCCTTTGGGATTC	.(((((((((((.((((..(((((((((((((((.((((..(..........)..)))).))))))))))))))).)))).))))))))))).	CL4675.Contig4_All:150:242:+
ptf-miR403	miR403-3p	TTAGATTCACGCACAAACTCG	21	149	-49.4	3	GGTTTGTGCGGGAATCTAACG	GAGCCATATTTCAGGTTTGTGCGGGAATCTAACGTCCTTAGCACGTACCGATAATGGGGGATTCTGATTTTAATAGTCAATTTAATTGACAAATTTTCTCCCTTTTGGTAATTCAATGTTAGATTCACGCACAAACTCGTAATATGTCT	.((.((((((.(.((((((((((.(((((((((((..........((((((....((((((....(((((.....((((((...))))))))))).))))))..)))))).....))))))))))).)))))))))).).)))))).))	Unigene559_All:80:228:+
ptf-miR482a	sly-miR482a	TTTCCAACTCCACCCATTCCTA	22	122	-36.1	3	GGGATTGGTGGATTGGAAATC	GATTTTGGCCGAAGTCTGTTGGGATTGGTGGATTGGAAATCAATTCACCATTAAGAAAAGGAAAAGGAGAAAGAAATAGATTTCCAACTCCACCCATTCCTATGGGTTTTGGGAATTTCCCC	........(((((((((((.(((((.(((((((((((((((.((((.((................)).)).....)).))))))))).)))))).))))).)))))))))))..........	CL1360.Contig3_All:130:251:+
ptf-miR482b	sly-miR482a	TTTCCAACTCCACCCATTCCTA	22	122	-36.1	3	GGGATTGGTGGATTGGAAATC	GATTTTGGCCGAAGTCTGTTGGGATTGGTGGATTGGAAATCAATTCACCATTAAGAAAAGGAAAAGGAGAAAGAAATAGATTTCCAACTCCACCCATTCCTATGGGTTTTGGGAATTTCCCC	........(((((((((((.(((((.(((((((((((((((.((((.((................)).)).....)).))))))))).)))))).))))).)))))))))))..........	CL1360.Contig5_All:130:251:+
ptf-miR482c	sly-miR482a	TTTCCAACTCCACCCATTCCTA	22	122	-36.1	3	GGGATTGGTGGATTGGAAATC	GATTTTGGCCGAAGTCTGTTGGGATTGGTGGATTGGAAATCAATTCACCATTAAGAAAAGGAAAAGGAGAAAGAAATAGATTTCCAACTCCACCCATTCCTATGGGTTTTGGGAATTTCCCC	........(((((((((((.(((((.(((((((((((((((.((((.((................)).)).....)).))))))))).)))))).))))).)))))))))))..........	CL9152.Contig1_All:568:689:-
ptf-miR482d	sly-miR482a	TTTCCAACTCCACCCATTCCTA	22	122	-36.1	3	GGGATTGGTGGATTGGAAATC	GATTTTGGCCGAAGTCTGTTGGGATTGGTGGATTGGAAATCAATTCACCATTAAGAAAAGGAAAAGGAGAAAGAAATAGATTTCCAACTCCACCCATTCCTATGGGTTTTGGGAATTTCCCC	........(((((((((((.(((((.(((((((((((((((.((((.((................)).)).....)).))))))))).)))))).))))).)))))))))))..........	CL9152.Contig2_All:130:251:+
ptf-miR482e	sly-miR482a	TTTCCAACTCCACCCATTCCTA	22	122	-36.1	3	GGGATTGGTGGATTGGAAATC	GATTTTGGCCGAAGTCTGTTGGGATTGGTGGATTGGAAATCAATTCACCATTAAGAAAAGGAAAAGGAGAAAGAAATAGATTTCCAACTCCACCCATTCCTATGGGTTTTGGGAATTTCCCC	........(((((((((((.(((((.(((((((((((((((.((((.((................)).)).....)).))))))))).)))))).))))).)))))))))))..........	Unigene10295_All:254:375:-
ptf-miR482f	stu-miR482a-5p	GGAATTGGGAGGATTGGCAAGC	22	121	-58.9	5	CTGCCGATTCCTCCCATTCCACT	GGAAGTTTGGAAAAGCTTGAGGAATTGGGAGGATTGGCAAGCCATGAAGGGAGGGATTTCTTTTTGACTTTCCCTTGCCTGCCGATTCCTCCCATTCCACTGGCTTTTCTAAATCTTTTTC	(((((((((((((((((.(.(((((.(((((((((((((.((....(((((((((...((.....))))))))))))).)))))).)))))))))))).).)))))))))))).)))))..	Unigene22838_All:312:432:-
ptf-miR9726a	miR9726	GAAGGCATTATTTTTTTCTTT	21	329	-61.5	5		TCTACTATAAGAAGGCATTATTTTTTTCTTTTCAAAAAATAATTAAGAAAAACTCATGGTAACCATTCGAGCCGACGAAATTAGTAATATTATTCGCGAACGTATTGAACAATATAATAGAGAAGTCAAGATTGTAAATACCGGTACCGTACTTCAAGTAGGCGATGGTATTACTCGTATTCATGATCTTGATGAAGTAATAACGGATGAATTAGTCGAATTTAAAGAAGTTACAATAGGTATTGCTCATTTGTAATAATAATAATAATCCGTATTAGAGACATTTGTATTTGAGCCTGTTCCATTAGTGTCTCCAGTTGGCAGTAGAT	((((((....(((((.(((((.((((((((..............))))))))...)))))..)).)))..((((((................(((.(....(((((....)))))....).)))(((((((((((.(((((.((((..(((((((........)).))))))))).))))).)))))))))))....(((((.(((((..((((.....(((((((..((((((.....)))..)))..)))).))).....)))).))))))))))((((((((.....................))))))))..)))))))))))).	CL3232.Contig10_All:85:413:-
ptf-miR9726b	miR9726	GAAGGCATTATTTTTTTCTTT	21	329	-61.5	5		TCTACTATAAGAAGGCATTATTTTTTTCTTTTCAAAAAATAATTAAGAAAAACTCATGGTAACCATTCGAGCCGACGAAATTAGTAATATTATTCGCGAACGTATTGAACAATATAATAGAGAAGTCAAGATTGTAAATACCGGTACCGTACTTCAAGTAGGCGATGGTATTACTCGTATTCATGATCTTGATGAAGTAATAACGGATGAATTAGTCGAATTTAAAGAAGTTACAATAGGTATTGCTCATTTGTAATAATAATAATAATCCGTATTAGAGACATTTGTATTTGAGCCTGTTCCATTAGTGTCTCCAGTTGGCAGTAGAT	((((((....(((((.(((((.((((((((..............))))))))...)))))..)).)))..((((((................(((.(....(((((....)))))....).)))(((((((((((.(((((.((((..(((((((........)).))))))))).))))).)))))))))))....(((((.(((((..((((.....(((((((..((((((.....)))..)))..)))).))).....)))).))))))))))((((((((.....................))))))))..)))))))))))).	CL3232.Contig11_All:85:413:-
ptf-miR9726c	miR9726	GAAGGCATTATTTTTTTCTTT	21	329	-61.5	5		TCTACTATAAGAAGGCATTATTTTTTTCTTTTCAAAAAATAATTAAGAAAAACTCATGGTAACCATTCGAGCCGACGAAATTAGTAATATTATTCGCGAACGTATTGAACAATATAATAGAGAAGTCAAGATTGTAAATACCGGTACCGTACTTCAAGTAGGCGATGGTATTACTCGTATTCATGATCTTGATGAAGTAATAACGGATGAATTAGTCGAATTTAAAGAAGTTACAATAGGTATTGCTCATTTGTAATAATAATAATAATCCGTATTAGAGACATTTGTATTTGAGCCTGTTCCATTAGTGTCTCCAGTTGGCAGTAGAT	((((((....(((((.(((((.((((((((..............))))))))...)))))..)).)))..((((((................(((.(....(((((....)))))....).)))(((((((((((.(((((.((((..(((((((........)).))))))))).))))).)))))))))))....(((((.(((((..((((.....(((((((..((((((.....)))..)))..)))).))).....)))).))))))))))((((((((.....................))))))))..)))))))))))).	CL3232.Contig3_All:85:413:-
ptf-miR9726d	miR9726	GAAGGCATTATTTTTTTCTTT	21	329	-61.5	5		TCTACTATAAGAAGGCATTATTTTTTTCTTTTCAAAAAATAATTAAGAAAAACTCATGGTAACCATTCGAGCCGACGAAATTAGTAATATTATTCGCGAACGTATTGAACAATATAATAGAGAAGTCAAGATTGTAAATACCGGTACCGTACTTCAAGTAGGCGATGGTATTACTCGTATTCATGATCTTGATGAAGTAATAACGGATGAATTAGTCGAATTTAAAGAAGTTACAATAGGTATTGCTCATTTGTAATAATAATAATAATCCGTATTAGAGACATTTGTATTTGAGCCTGTTCCATTAGTGTCTCCAGTTGGCAGTAGAT	((((((....(((((.(((((.((((((((..............))))))))...)))))..)).)))..((((((................(((.(....(((((....)))))....).)))(((((((((((.(((((.((((..(((((((........)).))))))))).))))).)))))))))))....(((((.(((((..((((.....(((((((..((((((.....)))..)))..)))).))).....)))).))))))))))((((((((.....................))))))))..)))))))))))).	CL3232.Contig5_All:85:413:-
ptf-miR9726e	miR9726	GAAGGCATTATTTTTTTCTTT	21	329	-61.5	5		TCTACTATAAGAAGGCATTATTTTTTTCTTTTCAAAAAATAATTAAGAAAAACTCATGGTAACCATTCGAGCCGACGAAATTAGTAATATTATTCGCGAACGTATTGAACAATATAATAGAGAAGTCAAGATTGTAAATACCGGTACCGTACTTCAAGTAGGCGATGGTATTACTCGTATTCATGATCTTGATGAAGTAATAACGGATGAATTAGTCGAATTTAAAGAAGTTACAATAGGTATTGCTCATTTGTAATAATAATAATAATCCGTATTAGAGACATTTGTATTTGAGCCTGTTCCATTAGTGTCTCCAGTTGGCAGTAGAT	((((((....(((((.(((((.((((((((..............))))))))...)))))..)).)))..((((((................(((.(....(((((....)))))....).)))(((((((((((.(((((.((((..(((((((........)).))))))))).))))).)))))))))))....(((((.(((((..((((.....(((((((..((((((.....)))..)))..)))).))).....)))).))))))))))((((((((.....................))))))))..)))))))))))).	CL3232.Contig6_All:85:413:-
ptf-miR9726f	miR9726	GAAGGCATTATTTTTTTCTTT	21	329	-61.5	5		TCTACTATAAGAAGGCATTATTTTTTTCTTTTCAAAAAATAATTAAGAAAAACTCATGGTAACCATTCGAGCCGACGAAATTAGTAATATTATTCGCGAACGTATTGAACAATATAATAGAGAAGTCAAGATTGTAAATACCGGTACCGTACTTCAAGTAGGCGATGGTATTACTCGTATTCATGATCTTGATGAAGTAATAACGGATGAATTAGTCGAATTTAAAGAAGTTACAATAGGTATTGCTCATTTGTAATAATAATAATAATCCGTATTAGAGACATTTGTATTTGAGCCTGTTCCATTAGTGTCTCCAGTTGGCAGTAGAT	((((((....(((((.(((((.((((((((..............))))))))...)))))..)).)))..((((((................(((.(....(((((....)))))....).)))(((((((((((.(((((.((((..(((((((........)).))))))))).))))).)))))))))))....(((((.(((((..((((.....(((((((..((((((.....)))..)))..)))).))).....)))).))))))))))((((((((.....................))))))))..)))))))))))).	CL3232.Contig7_All:85:413:-
ptf-miR9726g	miR9726	GAAGGCATTATTTTTTTCTTT	21	329	-61.5	5		TCTACTATAAGAAGGCATTATTTTTTTCTTTTCAAAAAATAATTAAGAAAAACTCATGGTAACCATTCGAGCCGACGAAATTAGTAATATTATTCGCGAACGTATTGAACAATATAATAGAGAAGTCAAGATTGTAAATACCGGTACCGTACTTCAAGTAGGCGATGGTATTACTCGTATTCATGATCTTGATGAAGTAATAACGGATGAATTAGTCGAATTTAAAGAAGTTACAATAGGTATTGCTCATTTGTAATAATAATAATAATCCGTATTAGAGACATTTGTATTTGAGCCTGTTCCATTAGTGTCTCCAGTTGGCAGTAGAT	((((((....(((((.(((((.((((((((..............))))))))...)))))..)).)))..((((((................(((.(....(((((....)))))....).)))(((((((((((.(((((.((((..(((((((........)).))))))))).))))).)))))))))))....(((((.(((((..((((.....(((((((..((((((.....)))..)))..)))).))).....)))).))))))))))((((((((.....................))))))))..)))))))))))).	CL3232.Contig8_All:85:413:-
ptf-miR9726h	miR9726	GAAGGCATTATTTTTTTCTTT	21	93	-61.5	5		TCTACTATAAGAAGGCATTATTTTTTTCTTTTCAAAAAATAATTAAGAAAAACTCATGGTAACCATTCGAGCCGACGAAATTAGTAATATTATTCGCGAACGTATTGAACAATATAATAGAGAAGTCAAGATTGTAAATACCGGTACCGTACTTCAAGTAGGCGATGGTATTACTCGTATTCATGATCTTGATGAAGTAATAACGGATGAATTAGTCGAATTTAAAGAAGTTACAATAGGTATTGCTCATTTGTAATAATAATAATAATCCGTATTAGAGACATTTGTATTTGAGCCTGTTCCATTAGTGTCTCCAGTTGGCAGTAGAT	((((((....(((((.(((((.((((((((..............))))))))...)))))..)).)))..((((((................(((.(....(((((....)))))....).)))(((((((((((.(((((.((((..(((((((........)).))))))))).))))).)))))))))))....(((((.(((((..((((.....(((((((..((((((.....)))..)))..)))).))).....)))).))))))))))((((((((.....................))))))))..)))))))))))).	CL3232.Contig9_All:85:413:-
ptf-M1239a		TCTGTTGAAGCTGCCAGCATGA	22	98	-41.8	5		TGCTATAGTATCTGTTGAAGCTGCCAGCATGATCTAAACCTTCCTTCTTGTTAAGGAAAGATCAGATCATGTGGTAGCTTCATCTGATGCCCGTTGCG	.((....(((((.(.(((((((((((.((((((((...(.((((((......)))))).)...))))))))))))))))))).).))))).....)).	CL7972.Contig1_All:492:589:-
ptf-M1239b		TCTGTTGAAGCTGCCAGCATGA	22	98	-41.8	5		TGCTATAGTATCTGTTGAAGCTGCCAGCATGATCTAAACCTTCCTTCTTGTTAAGGAAAGATCAGATCATGTGGTAGCTTCATCTGATGCCCGTTGCG	.((....(((((.(.(((((((((((.((((((((...(.((((((......)))))).)...))))))))))))))))))).).))))).....)).	CL7972.Contig2_All:436:533:-
ptf-M1239c		TCTGTTGAAGCTGCCAGCATGA	22	98	-41.8	5		TGCTATAGTATCTGTTGAAGCTGCCAGCATGATCTAAACCTTCCTTCTTGTTAAGGAAAGATCAGATCATGTGGTAGCTTCATCTGATGCCCGTTGCG	.((....(((((.(.(((((((((((.((((((((...(.((((((......)))))).)...))))))))))))))))))).).))))).....)).	Unigene22387_All:342:439:-
ptf-M1337a		TCTGACAAACAGAAGCTCTTC	21	91	-26.2	3		CTATTGCAGCATATAAAGCCAAAGAAGTGCTAATTGTGTTGTCAGATCACATACCTTGCTTCTGACAAACAGAAGCTCTTCTCTGCGATCA	..(((((((.............(((((.(((..((((.((((((((...((.....))..)))))))))))).))).))))))))))))..	CL871.Contig16_All:1072:1162:+
ptf-M1337b		TCTGACAAACAGAAGCTCTTC	21	98	-42.1	5	GGCAAGTTATTTTTGGCTATA	TTATTAAGTACAGCCAAGGATGACTTGCCGGTGAGCTTAATACTCATGTTATATTTAGTATTTTTGACCGGCAAGTTATTTTTGGCTATATTTATGCT	....((((((.(((((((((((((((((((((.((...((((((.(........).)))))).)).))))))))))))))))))))).))))))....	CL8019.Contig2_All:176:273:+
ptf-M1337c		TCTGACAAACAGAAGCTCTTC	21	91	-26.2	3		CTATTGCAGCATATAAAGCCAAAGAAGTGCTAATTGTGTTGTCAGATCACATACCTTGCTTCTGACAAACAGAAGCTCTTCTCTGCGATCA	..(((((((.............(((((.(((..((((.((((((((...((.....))..)))))))))))).))).))))))))))))..	CL871.Contig17_All:1072:1162:+
ptf-M1337d		TCTGACAAACAGAAGCTCTTC	21	99	-46.2	5	GGCAAGTTGTCTTTGGCTACA	GAGTGGGTTGCAGCCAAGGATGACTTGCCGGTAATCTCTTGCAAAGCCCGTCGAAAAAGAACGCTCACCGGCAAGTTGTCTTTGGCTACATTCGGCTCT	((((.((.((.(((((((((((((((((((((....((((................))))......))))))))))))))))))))).)).)).)))).	Unigene8951_All:314:412:-
ptf-M1337e		TCTGACAAACAGAAGCTCTTC	21	91	-26.2	3		CTATTGCAGCATATAAAGCCAAAGAAGTGCTAATTGTGTTGTCAGATCACATACCTTGCTTCTGACAAACAGAAGCTCTTCTCTGCGATCA	..(((((((.............(((((.(((..((((.((((((((...((.....))..)))))))))))).))).))))))))))))..	CL871.Contig18_All:1267:1357:+
ptf-M1337f		TCTGACAAACAGAAGCTCTTC	21	91	-26.2	3		CTATTGCAGCATATAAAGCCAAAGAAGTGCTAATTGTGTTGTCAGATCACATACCTTGCTTCTGACAAACAGAAGCTCTTCTCTGCGATCA	..(((((((.............(((((.(((..((((.((((((((...((.....))..)))))))))))).))).))))))))))))..	CL871.Contig1_All:1267:1357:+
ptf-M1337g		TCTGACAAACAGAAGCTCTTC	21	91	-26.2	3		CTATTGCAGCATATAAAGCCAAAGAAGTGCTAATTGTGTTGTCAGATCACATACCTTGCTTCTGACAAACAGAAGCTCTTCTCTGCGATCA	..(((((((.............(((((.(((..((((.((((((((...((.....))..)))))))))))).))).))))))))))))..	CL871.Contig21_All:1245:1335:+
ptf-M1337h		TCTGACAAACAGAAGCTCTTC	21	91	-26.2	3		CTATTGCAGCATATAAAGCCAAAGAAGTGCTAATTGTGTTGTCAGATCACATACCTTGCTTCTGACAAACAGAAGCTCTTCTCTGCGATCA	..(((((((.............(((((.(((..((((.((((((((...((.....))..)))))))))))).))).))))))))))))..	CL871.Contig22_All:1339:1429:+
ptf-M1337i		TCTGACAAACAGAAGCTCTTC	21	91	-26.2	3		CTATTGCAGCATATAAAGCCAAAGAAGTGCTAATTGTGTTGTCAGATCACATACCTTGCTTCTGACAAACAGAAGCTCTTCTCTGCGATCA	..(((((((.............(((((.(((..((((.((((((((...((.....))..)))))))))))).))).))))))))))))..	CL871.Contig23_All:1346:1436:+
ptf-M1337j		TCTGACAAACAGAAGCTCTTC	21	91	-26.2	3		CTATTGCAGCATATAAAGCCAAAGAAGTGCTAATTGTGTTGTCAGATCACATACCTTGCTTCTGACAAACAGAAGCTCTTCTCTGCGATCA	..(((((((.............(((((.(((..((((.((((((((...((.....))..)))))))))))).))).))))))))))))..	CL871.Contig3_All:1440:1530:+
ptf-M1337k		TCTGACAAACAGAAGCTCTTC	21	91	-26.2	3		CTATTGCAGCATATAAAGCCAAAGAAGTGCTAATTGTGTTGTCAGATCACATACCTTGCTTCTGACAAACAGAAGCTCTTCTCTGCGATCA	..(((((((.............(((((.(((..((((.((((((((...((.....))..)))))))))))).))).))))))))))))..	CL871.Contig5_All:1173:1263:+
ptf-M1337l		TCTGACAAACAGAAGCTCTTC	21	91	-26.2	3		CTATTGCAGCATATAAAGCCAAAGAAGTGCTAATTGTGTTGTCAGATCACATACCTTGCTTCTGACAAACAGAAGCTCTTCTCTGCGATCA	..(((((((.............(((((.(((..((((.((((((((...((.....))..)))))))))))).))).))))))))))))..	CL871.Contig6_All:1166:1256:+
ptf-M1337m		TCTGACAAACAGAAGCTCTTC	21	91	-26.2	3		CTATTGCAGCATATAAAGCCAAAGAAGTGCTAATTGTGTTGTCAGATCACATACCTTGCTTCTGACAAACAGAAGCTCTTCTCTGCGATCA	..(((((((.............(((((.(((..((((.((((((((...((.....))..)))))))))))).))).))))))))))))..	CL871.Contig7_All:1166:1256:+
ptf-M1337n		TCTGACAAACAGAAGCTCTTC	21	91	-26.2	3		CTATTGCAGCATATAAAGCCAAAGAAGTGCTAATTGTGTTGTCAGATCACATACCTTGCTTCTGACAAACAGAAGCTCTTCTCTGCGATCA	..(((((((.............(((((.(((..((((.((((((((...((.....))..)))))))))))).))).))))))))))))..	CL871.Contig9_All:1173:1263:+
ptf-M1358		AGAAAAGAAGAAATATACTTA	21	91	-30.8	5		AGAAAAAAAGAGAAAAGAAGAAATATACTTATATAAATCTCTTTGAATTACAACATAAATAAATTGAGTTGTGAGGATATAAATAAAACCTGCTAACCCAAACCATATATTAGCGGAACGCGCCCAACTCGAGCCACTCTGTTTGAAAAGATAATTGTGTATTTACAATTTATTCTTTTCTTAACCTGCAT	.........((((((((((.((((.((..(((((((...(((((...(((((((.(((.....))).)))))))...............(((((((.............)))))))............((((((......)))))))))))...)))))))..))..)))).)))))))))).........	CL882.Contig2_All:1240:1430:-
ptf-M1365		TTTGATAAGAACTCAGAAGGA	21	107	-20.8	5	TGACTGACTGTTTTTACGTAAA	CTTATCAATTTTTGATAAGAACTCAGAAGGAAAGTTTCATTCAAATTCATTTGAAAATTCAATTGAATTAATCATTTTGACTGACTGTTTTTACGTAAATGATAAGT	(((((((.(((.((.(((((((((((..((((.(.((......((((((.((((....)))).)))))))).).))))..))))..))))))))).)))))))))).	CL887.Contig1_All:1950:2056:+
ptf-M1452		AACTTCATATTTGGTCTTGGAT	22	136	-31.6	3		ATGGGACATGATTCTAGATGGAGTTATATGAAGCTAGCAGTAATGATAATGTTATTAGGGTCATGCGAAGATGCTTTTTGGGACTGCAAGGAGGTGTTCTTGATAACTTCATATTTGGTCTTGGATACCATCCCCA	..((((....((((.((((.((...((((((((.......(((((((...)))))))..((((...(((.((.(((((((......))))))))).))).))))..)))))))))).)))).))))....))))..	CL9702.Contig1_All:1383:1518:+
ptf-M1509		TTCAGCACTGGCCTTGGTGCAC	22	182	-59.9	5		TGGTTTTGGATTCAGCACTGGCCTTGGTGCACCGCCGGGATAATCCGCCTCCACCAAATCCTTTCTTCCTCCATTCTTCTTTACATTTACGCAAAAACTACACACAGAGACGCACACTTGCACGTGGCGGTTGGTGGGTTGTTCATTGTGCTGTGCATGAGGCCTCTGTTGAATCTCTCCAT	(((....((((((((((..(((((..((((((.((((((((((((((((.((.(((.....................(((((.......................))))).(((....)))...))).))..))))))))))))..)).)).)))))).)))))..))))))))))..))).	Unigene10323_All:144:325:+
ptf-M1514		TTGGGAAATAGAAGATGCATT	21	86	-18.7	5		ACCAGTGGTTTTGGGAAATAGAAGATGCATTGCAGCAACAATAGTATTTCCATTCTGCATTCTTTAGGGTTGCTAGAACTTCTGCC	..(((.((((((((.((...(((((((((.((.....((....)).....))...)))).)))))....)).)))))))).)))..	Unigene10457_All:132:217:-
ptf-M1593a		AGGACTGGAGAGGTGGAAGAGCT	23	150	-39.3	3		TGCACTACCAACTGTCTAGCCCCATTGGCTAAGGTTCTTAATGACAGGTTTGGTATTGTTGAGGGGCTGATGACAACTGTACATTCTATCACTGCAACACAGAAGACTGTTGATGGTCCGTCGATGAAGGACTGGAGAGGTGGAAGAGCT	.((.((.(((.((.(((((((.(((((((...(((((((...(((((........))))).)))))))((((((....)).))))((((((.......((((....))))))))))...)))))))..)).))))).)).))).)).)).	Unigene12698_All:1:150:-
ptf-M1593b		AGGACTGGAGAGGTGGAAGAGCT	23	150	-39.3	3		TGCACTACCAACTGTCTAGCCCCATTGGCTAAGGTTCTTAATGACAGGTTTGGTATTGTTGAGGGGCTGATGACAACTGTACATTCTATCACTGCAACACAGAAGACTGTTGATGGTCCGTCGATGAAGGACTGGAGAGGTGGAAGAGCT	.((.((.(((.((.(((((((.(((((((...(((((((...(((((........))))).)))))))((((((....)).))))((((((.......((((....))))))))))...)))))))..)).))))).)).))).)).)).	Unigene20741_All:1:150:-
ptf-M1643		TATTGGGCCTAGAGGAGAAACAT	23	185	-47.4	5		GTTAGTCTCCTATTGGGCCTAGAGGAGAAACATTAGCCCAACCCGTGAACCAGCCCACCTTAAGTCCTGGACCAACCCAGAACCGACCCAAGCCGAGGAACAGTCCAAGACAGACACAGGCCCAACTTTGGTAGGCTTTTTTTGTTTTTCCTACTGGGTAACCCAAGTTATATATTTTGACTGCC	..(((((.....((((((((((((((((((((..((((..(((.........(((........(((.(((((....((..................))....))))).))).......)))........))).)))).....)))))))))).)))))...)))))............)))))..	Unigene13747_All:151:335:+
ptf-M1771		GGAAGAGGCAATGGACAACTGAA	23	224	-70.7	5		TGACTATTCCGGAAGAGGCAATGGACAACTGAAACTTGTTCGAATTTGAGGGTTTGGTCAGTGACCCAGTGTAGGAGGGTTAACCAATGACCCAGTGCAGGGGGGTGAAGCCTGCACTAGTGATCCATTACAGGGAGGTTGAGCCTGTACCAGGTTGCTAAGACAGGGGAGTTAAATCTGTCCCTAACCATAGTTGTCTTATATGCTTGGTTTTGCATGGTGGA	(.(((((..(((((.(((((..(((((((((..................(((((((((...((((((.........))))))))))..))))).(((((((.........)))))))((((((((...((((((.........))))))...)))))))).((((((.........))))))........)))))))))....)))))..))))).))))).).	Unigene17291_All:703:926:-
ptf-M1772		GGAGGTATGGCTGAGTGGCTTAA	23	370	-120.8	3		AGCTAGCTTTGTAAGCTAAGCAAGCCTGGTTCTCCGGGCTTTCTCCCTTCTCGACCAGACGAAGGAGATATGAATTCCATTCAGGCGGGTAAGGGCTTGGCTTGACCGTGTCTTTTCTCGGGTCGGAGGCGAAAACTGGAAAGTTCATCATTCAGTGGTGGGCTGTTCATAGAAAAGAAGGCGTCGCCCAACGAGTGGCAGATCTGGATAGAGTCTCGCTCATAGAAGAAGAGTACGCGCGCTAGCGCGCTACGGCTTAGGCAGTTGATCGGATCAGATAGCCCTTCGGGCAACCAACCAAACCCGGCACATCCAATTCCATTCCGATCAACAACTTGGAGGTATGGCTGAGTGGCTTAAGGCATTGGTT	.((((((((..(((((((..((.(((....((((((((......(((((((((.((....(((((((.......)))).))).)))))).)))))....(((((((((((.(((((((.(((.(((.(.(.....((((((((((((((((...)))))))))).))).))).......).).))))))...(((((..(((.((......)))))))))).....)))))))..(((((....))))).))))).)))))).((((((((((...((..((((...))))......((......))..........))...))))))))))..))))))))...)))))..)))))))))))..)))).	Unigene17299_All:99:468:+
ptf-M1955		CCGGCGTCGTCATTGCACCAC	21	106	-57.3	3	GGTGCAATGGGAGACGCCGAGA	TCTGCAACATGGTTGTTTGTGGTGCAATGGGAGACGCCGAGATGGTACCATTTCTGCAGTCCAACCCGGCGTCGTCATTGCACCACTGACAACCATATGTTGCCTC	...((((((((((((((.((((((((((((..(((((((.(.(((.((..........))))).).))))))).)))))))))))).))))))))..))))))...	Unigene23693_All:172:277:-
ptf-M2035		GTGTGTGTGTGTGTGTGTGTCTG	23	210	-46.8	5		AGTGTGTGTGTGTGTGTGTGTGTCTGTTGAGCCAAAATCAGTTGAATATTGATACCGTACGAGATATGTTCAAGAACCATGGACAAACCTTTATCAACAACAATATCTGCTGAACATCATAGTGCCAGGGCAAATGAATATGATGGTCCATTCATATTTGTCCAATACTATGCACAATCTCTTCCAAAACTTATAATATATGCGACACTG	(((((((((((((.((((.((....(..(((......(((((.((.(((((.........(((...((((((.......))))))...))).........))))))).)))))....(((((((...(((((((((...(((......)))...)))))))))..)))))))......)))..)....)).)))))))))))).))))).	Unigene5795_All:1:210:+
ptf-M2040		TGGGACTTCAGCAAACAAGCC	21	146	-28.1	5		ATAATAAATGTGGGACTTCAGCAAACAAGCCAAAAACAACAAATTCAATTTGGTTTAAAACCGTTGATTTATTGCAAAATTTTCATTGCTGCTGACACATTGGCTTCTGATTAGGTCTTAGTTGTTGTAGTCCTCAACTTTGTTCT	..((((((..(((((((.((((((..(((((.............(((((..((((...)))))))))......((((........)))).(((((....))))).........)).)))..)))))).))))).))..))))))..	Unigene29399_All:115:260:-
ptf-M2041		CTGGACTGAAGGCATCAAGGA	21	93	-28.3	5		GCAAGTGATGCTGGACTGAAGGCATCAAGGACTTGAGGGTGATATTTCACTTCTTTACTGCTTTGATGAATAATCAGGCGACGCTCACATTGG	.(((((((.(((.(.(((((..((((((((....((((((((....)))).)))).....))))))))..)..)))).).).)))))).))).	Unigene29861_All:255:347:+
ptf-M205		AGCTGTTTTTCCAGTTTGTCGGT	23	252	-71	3		AGAATATGGGGCCAAAAATTGCAGAGGAGCAGGATCCGAAGCGGTGGCTGCTACAAGAATGGAATATTCTAAAGCATTCGCTTCTGAAAGAATTTGAACTAATTGTGCCACAGTTGAGCGTTTCTGTCCAATCGCTACATAGACACAATACAATGTCTCACTCTCAGAGGTGGCCTTTGAGTTCAATTGCTTTTGGTTTAATATGGTATCGATAGCAATAGCTGTTTTTCCAGTTTGTCGGTCCCCGATTAT	.......((((((..((((((..(((((((((..((.(((((((..(((......((((((...))))))..)))..))))))).)).......((((((....(.(((((..(((((.((...................(((((........))))).)).)))))..))))))....))))))((((((.(((((..........))))).))))))..)))))))))))))))...)))))).......	CL1295.Contig1_All:1928:2179:+
ptf-M206		GCTGTTTTTCCAGTTTGTCGGT	22	252	-71	3		AGAATATGGGGCCAAAAATTGCAGAGGAGCAGGATCCGAAGCGGTGGCTGCTACAAGAATGGAATATTCTAAAGCATTCGCTTCTGAAAGAATTTGAACTAATTGTGCCACAGTTGAGCGTTTCTGTCCAATCGCTACATAGACACAATACAATGTCTCACTCTCAGAGGTGGCCTTTGAGTTCAATTGCTTTTGGTTTAATATGGTATCGATAGCAATAGCTGTTTTTCCAGTTTGTCGGTCCCCGATTAT	.......((((((..((((((..(((((((((..((.(((((((..(((......((((((...))))))..)))..))))))).)).......((((((....(.(((((..(((((.((...................(((((........))))).)).)))))..))))))....))))))((((((.(((((..........))))).))))))..)))))))))))))))...)))))).......	CL1295.Contig2_All:563:814:-
ptf-M2071		TGGACCTGCAAGAGCATCACC	21	309	-121.4	3		GTGGTGAGGCTCTTGTGGTGTCCATTATCCACGGATAATGGTAATTATTTAAAATTCTAAGTTCTGAAACCTCCTAAAGTGATAGTCCTAACTAGAGCATATAGAAGTGAAGGCGCTGCATGTAATTGGGCTAGTGGTGTGGCAGCCTGGCGGGAAGAGCAAGTTTTGATGAGTTAGTGAATTTTTCACAAGTTGTCCGTATTTTGTGGCTGGAAATTAAATCATGTGTAATTTTTAGCAGGTTGCAGAACTAGAATTTGAGATAATTGCAATTATCCGTGTGTAATGGACCTGCAAGAGCATCACCCC	..(((((.((((((((((.(((((((((.((((((((((.((((((((((.((((((((.((((((.(((((......((..((((....))))..))............(((((((((((...............))))))).)))).((((.....((((.((.(((.(((((....))))).))).)).))))))))........(((((((((((.........)))))))))))))))).)))))))))))))).)))))))))).)))))))))).))))))))))))))))))).)))))..	Unigene34631_All:1:309:-
ptf-M2076		TCGATTTGTGGAAAAGGCTTA	21	323	-93.6	5		TTCCTCATCATCGATTTGTGGAAAAGGCTTATGAACTACTTCTTTTGGCACCGCCAACGAGATAGCTAAAAATGGGTTTTGCCCTAGCTGTTGATGAACGCACTTGAAGTGCTTTCGACTAACTTCCTAACCTACCTCGCTTTTCACCTTGGACTATAGAGTTGGAATCCTTCCTTGCTCGATGGCTTGGATCGGGGATCCCATCGCGGTTTCGCTAAAGCAGTTCCGCCAACAGTCCCTCTTTCGGTAGCGCCCTTGAGTTAAACTCTCTTGGGGTATTCCAATCGAGAGTGGCCCTCTTTCTATTGATCGATGGCATGTTC	.......(((((((((.(((((((.((((...............(((((...)))))...((((((((.....((((...))))))))))))..((((.(((((...))))).)))).(((((((.....((..................))......)))))))...........((((((.((((((((..((((((......((((....((....))....)))).....))))))..)))))....))).))))))...(((((((((((....)))))..))))))))))...))))))).))))))))).......	Unigene35262_All:209:531:+
ptf-M2108		GGGAGGCAGAGGAACAAAGGCAA	23	310	-84.7	5		GAAGCTAAAAGGGAGGCAGAGGAACAAAGGCAAATGATTCTTACTCAGATTTTGACATCAGAAGCACGGGCAAGACTTGCTCGAATCGCACTGGTTAAACCTGAAAAGGCCAGAGGAGTTGAGGATGTTATAATTAAAGCTGCTAAAATGGGTCAGATTGTTGAGAAGGTGTCTGAAGAGAGGCTTATATCTTTGCTTGAGCAAATCAACACCCAAACAACTAAAGAAACCAAAGTAATTATTAAGAGACGCTCGAGTGTTCTTGATGATGATTAGCTTGTTTTTGTCATCTGCCTCACCTTTATCCTGG	.......(((((((((((((.((.(((((((((.(((((....((..((((.(((((((...(((.(((((((...)))))))..((.(.((((.....(((....))))))).))))))...))))))).))))..)).........(((((......(((((..((((.(((....))).)))).....(((((....)))))))))))))))......................(((((((((((.(((....)))))))))))))))))))..))))))))))).)))))))).))))).......	Unigene3754_All:250:559:+
ptf-M2131		AAGTGGGTGGCATGAAATTTC	21	157	-79.7	3		TACCTAAAGGGTTCATTCCATGCCACCCATTTGGGTACTACCCAAGTGGGTTTATAAGCCACTGGATCATACATGATGACATCAACATCATATCCGACGGCTCATAGACCCACTTGGTCACTACCCAAGTGGGTGGCATGAAATTTCCCATCATTAA	........(((...(((.(((((((((((((((((((....((((((((((((((.((((..(((((.....((((((.......)))))))))))..)))).))))))))))))))....))))))))))))))))))).)))..)))........	Unigene39149_All:61:217:-
ptf-M2153		TGCGGAGAAGATGAATCATAG	21	131	-63.6	3	TTGATTCATCTTCTTCGTAGA	CAATTATGGTTCATTCATTGATTCATCTTCTTCGTAGAGAGAGAGAAATCATATGAAGTGGCGCATAGCCAAAATTCATCTCTCCAACTCTGCGGAGAAGATGAATCATAGAATGAATTATAGATTGCATG	((((((((((((((((..(((((((((((((((((((((.((((((.......((((.((((.....))))...))))))))))...)))))))))))))))))))))..))))))))))).)))))....	Unigene41390_All:524:654:-
ptf-M2154		GGGACTGTAACGAATCCGGGGA	22	87	-23.8	5		AGGGACTGTAACGAATCCGGGGATCTTGAATGAATAAGAAAGCCACTTTCTTTAAAAAGGTTCCCAAATTTAGAGTTATGGGCACCA	.((..(((((((((((..(((((((((........(((((((...)))))))....)))))))))..))))...)))))))...)).	Unigene41396_All:1:87:+
ptf-M2177		CCAATGTAGAGGAATGGCAGC	21	107	-26.9	5		CTTGTTGAGTCCAATGTAGAGGAATGGCAGCAAGAACACTGGGGCTAGCGTGTCAAAACAACTCCTTCTTGATTGACTTTCTTCTGCGGAAGTAGTAACTAGCAAGG	(((((((..(((...(((((((((.(.(((((((((....((((.....((......))..)))))))))).))).).)))))))))))).........))))))).	Unigene43689_All:123:229:+
ptf-M2218		TTGCATCAACTGAATCGGAG	20	217	-81.2	3		GTTGCGGCGGCCTCTAATTCGCTTGGTGCAGGTCGGGAACTATCTTTGCCGATGGCGTTGCGTTTTGTGTTGAATTGAACAAGTGTACTCTCAAATCGTACATAATACGAATTTGTATGAGTATACGTAGTGAGCATACGGTGTATAATTTGGTATTGCTGTTTTTGGCAAATATAAGCTTCCCGCCTTGCATCAACTGAATCGGAGACCGTCGTGA	.(((((((((.((((.(((((.((((((((((.((((((((((.((((((((.((((((..((((......))))..)))..((((((((.(((((((((.....)))).)))))...))))))))......(((((((.(.........).))).))))))).)))))))).)).)).)))))).)))))))))).))))).)))).)))))))))	Unigene5298_All:37:253:-
ptf-M2283		TGTAGAACTGCAAGACTTGGC	21	214	-52.6	5		GTTTGACTAATGTAGAACTGCAAGACTTGGCTTTCAGGTTCTAGCCTGCAAATATGCGGAAGATCTCGGCGTCTCATGATGTTTTCTAGACCAGGAATGCAAGGTATTAGCCTGTCCATGTCTTCACTTCCTTCAAGAACCGGAATTTCACCGTATTGGATGAGCTTCTGAAGATGAAAATAAGTCCAAGTACAAGTAGCACTATAAGTCCTAA	....((((..(((((..((((..((((((((((.(((((....))))).........(((((.....((((((....))))))....((((..((...(((.(((....))))))))..))))...)))))((((.....(((((.((((((.....)).)))).)))))....))))...))).)))))).)..))))..)))))))))....	Unigene7047_All:173:386:+
ptf-M2358		GGATTGGGAGGATTGGCAAGA	21	124	-53.2	5	TTGCCAATACCTCCCATACCGT	AAAATTTCAGAAAAGTTAGAGGATTGGGAGGATTGGCAAGACAAACAAGAAGGAAATTTTCTTTTCCTTTCTTTTCTTTCCCTTGCCAATACCTCCCATACCGTTGGCCTTTCTGAATATTTTT	(((((((((((((.(((((.((..((((((((((((((((..(((.((((((((((......))))).)))))...)))..))))))))).)))))))..)).))))).)))))))).))))).	Unigene9883_All:47:170:+
ptf-M2419		CAGAGGAAGGCCTGGAAGCTG	21	89	-34.4	3		TCACTGGCTTGCCCAGCTTCGAGGTGATCTTACTTAGGGCAGTTGCATTCCAGCATTCCAGAGGAAGGCCTGGAAGCTGGATCCAGATA	...((((.....((((((((.((((..((((.((..(((..((((.....))))..)))))))))..)))).))))))))..))))...	CL10835.Contig2_All:921:1009:-
ptf-M249		AGCGGCGCCCGACCGTCGGCAC	22	83	-63.8	3		TCTGAGAGGGGGGACGGGGCGCCGGGCGCTGTGGGGGGCCGACGGCTCCCCAGCGGCGCCCGACCGTCGGCACCCTCTCTCGG	.(((((((((((..(((.(.(.((((((((((((((((((...))))))))).))))))))).)).)))...)))))))))))	CL154.Contig1_All:5009:5091:-
ptf-M24a		TTGCATATGTCAGGAGCTTG	20	125	-48.5	3	AGCTGCTGATTTATGGATCCC	GGATCTTACTGGGAAGAATAAGCTGCTGATTTATGGATCCCTCAGCCCTATCCATAGTTAGATGATAATTGGATGGGTTTGTGGCTTGCATATGTCAGGAGCTTGAATTACCCGTGTTGGAGCCT	((.(((.((((((.....((((((.(((((.((((.(..((.(((.((((((((..((((.....)))))))))))).))).))..).)))).))))).)))))).....)))).)).))).)).	CL10262.Contig1_All:47:171:+
ptf-M24b		TTGCATATGTCAGGAGCTTG	20	125	-48.5	3	AGCTGCTGATTTATGGATCCC	GGATCTTACTGGGAAGAATAAGCTGCTGATTTATGGATCCCTCAGCCCTATCCATAGTTAGATGATAATTGGATGGGTTTGTGGCTTGCATATGTCAGGAGCTTGAATTACCCGTGTTGGAGCCT	((.(((.((((((.....((((((.(((((.((((.(..((.(((.((((((((..((((.....)))))))))))).))).))..).)))).))))).)))))).....)))).)).))).)).	CL10262.Contig2_All:65:189:+
ptf-M2889a		ATATTGTGGAGTTGAAGGGAATT	23	80	-23.7	3		GGATTTGGATATTTCCCTTCAACTAATCGTGTCAAACAAATAAAATAATATTGTGGAGTTGAAGGGAATTCTCCGAAGAG	...((((((...((((((((((((.((.((((...............)))).))..))))))))))))...))))))...	CL3553.Contig4_All:10348:10427:-
ptf-M2889b		ATATTGTGGAGTTGAAGGGAATT	23	80	-23.7	3		GGATTTGGATATTTCCCTTCAACTAATCGTGTCAAACAAATAAAATAATATTGTGGAGTTGAAGGGAATTCTCCGAAGAG	...((((((...((((((((((((.((.((((...............)))).))..))))))))))))...))))))...	CL3553.Contig5_All:11015:11094:-
ptf-M2889c		ATATTGTGGAGTTGAAGGGAATT	23	80	-23.7	3		GGATTTGGATATTTCCCTTCAACTAATCGTGTCAAACAAATAAAATAATATTGTGGAGTTGAAGGGAATTCTCCGAAGAG	...((((((...((((((((((((.((.((((...............)))).))..))))))))))))...))))))...	Unigene40309_All:796:875:+
ptf-M2889d		ATATTGTGGAGTTGAAGGGAATT	23	80	-23.7	3		GGATTTGGATATTTCCCTTCAACTAATCGTGTCAAACAAATAAAATAATATTGTGGAGTTGAAGGGAATTCTCCGAAGAG	...((((((...((((((((((((.((.((((...............)))).))..))))))))))))...))))))...	Unigene40310_All:796:875:+
ptf-M2890a		AAGTGACTGGATGGTAATGAA	21	155	-36.4	3		CTGCTCATTGCTTGATTAATTATTCGTGCTCTCAGGAGAAAAAGCTGACAATGGCATATATGTTGACGGGTGAGACAAAGTTTGATGCAATTAAATGTATTTTCGAAGAGGCTAGTTCGTCTGAAAGTGACTGGATGGTAATGAAGTAATAGATA	...((.(((((((.((((.(((((((((((.(((((.(((..((((.........((((((......(.((.((((...)))).)).)......)))))).........))))..))).))))).))).)).)))))))))).)))))))))...	CL3554.Contig2_All:500:654:-
ptf-M2890b		AAGTGACTGGATGGTAATGAA	21	155	-36.4	3		CTGCTCATTGCTTGATTAATTATTCGTGCTCTCAGGAGAAAAAGCTGACAATGGCATATATGTTGACGGGTGAGACAAAGTTTGATGCAATTAAATGTATTTTCGAAGAGGCTAGTTCGTCTGAAAGTGACTGGATGGTAATGAAGTAATAGATA	...((.(((((((.((((.(((((((((((.(((((.(((..((((.........((((((......(.((.((((...)))).)).)......)))))).........))))..))).))))).))).)).)))))))))).)))))))))...	CL3554.Contig5_All:483:637:-
ptf-M3258		AAGAGGGTGGTAAGAATTTAA	21	162	-32.6	3		TTGCAGTCCTCACTGATTTAGTATTACTCTTTCTGTAGTTCTTGTCCCTGTTTTTACATTCTTTTTTTCTGTTTGTGTTTTTTCTTTTTTCTTTTAAAAAAAAAAAACAGTGAATCACAGAAGAAGAAACAAAGAGGGTGGTAAGAATTTAACATGCCTGCA	.(((((........(((((..(((((((((((.(((..(((((.(..((((.(((((..................((((((((.(((((......))))).)))))))))))))..)))).).)))))))).))))))))))).)))))........)))))	CL6478.Contig1_All:1265:1426:-
ptf-M3558		GCCAGAGGAAAAGAAAGCAAA	21	319	-87.7	5		TAGCCAGAGGAAAAGAAAGCAAAACAAAGTAACAAACACGCCACAAGTCTTTGAGAACCGCCCGCCCCCTTGGACACGGTACTCCACCATTTCGACCACTCTAAAATCGAGCCACTGCAATCACGCACTACGCAGTGATCTAACGCTTGATCGATTCGGGTCGGATCAAAATCGAATCCAAATCGAATCGGATTTGAGAATGATGGGGAAACTGTATGTGAAAATGGTGCCGCCGGCAGATCTAAACCGGAACACCGAGTGGTTCACCTATCCGGGGGTTTGGACTACATATATATTGATTCTCTTCTTCTCCTGGCTC	.((((((((((.((((.(((((..........((((.((.......)).))))....(((...((((((..(((.(((((..(((.(((.(((((((........(((((((((((((.............)))))).......))))))).......)))))))(((...((((((((..........))))))))...))))))))).)))))..(((((..(((((...((((..........))))..))))).....)))))...))))))))).)))............))).)).)))).)))).)))))).	CL8784.Contig1_All:826:1144:-
ptf-M3598		GGGGGGAATAGGGGAAGGGGTCAG	24	119	-35.8	3	TATTCTTTCCCCGGACCCCGCTA	TCACCTTTCCTATTCTTTCCCCGGACCCCGCTACTAAGAAAGATGTTCATTTCTTAAAATATCCTATATACGTAGGGGGGAATAGGGGAAGGGGTCAGATTTATCCCGATGGAAGCAAG	.......((..(((((((((((...((((.(((((((((((........)))))))...............)))).))))....)))))))))))..))....(((....)))......	CL9099.Contig1_All:1877:1995:+
ptf-M3670		ATGGTGATGTGGGCGGGGGT	20	241	-61.9	5		GAAATATTGAATGGTGATGTGGGCGGGGGTTTCCGAGGAATACAAATAACCTCTGGTTTTTTTCAGATTTGGCGAGCATCTGGAATAACTAGTGAATTACAACTCTATTGTACCGCAATCGGTGCATTGGTCTTTGCAGCGTTAATGCTTTTTGCTGGTTGGTTTCATTATCATAAAGCGGCCCCAAAATTGGCTTGGTTTCAAGATGTAGAATCTATGTTGAATCACCATTTAGCGGGGC	......((((((((((((.(.((((.((((((..((((...........))))(((((..((((((((((....)).)))))))).)))))(((((...((((.(((.(((((((....))))))).)))......(((((...........)))))))))..)))))((((...((((((((........))))..))))...))))..)))))).)))).)))))))))))))......	CL9762.Contig1_All:9300:9540:-
ptf-M3679		GGCAGATGATGAGATGTTTGAA	22	353	-73.7	3		GAAGCATCAATTATAGGTTTAGGGTTACCTGATGCTCATGTTTTGCACCTTTTTGGCTTTGTCAATGCTGTCCCCCCTTTTATGTGTTATTTCCTATGGAACTGACTGCCTTTTATGAATCTGATTTGTAGAGTTTTAGTGGCTGGCTTGTGGTTCAATATAAATGTTTGCACAACTTCGCTGTTTGGGATCAGCAGGAGTGGTTTTCCCATTTTGGTTCTATAATATTATTTTGTTTACTTGTTGATGATGTGTCATTTTGTTTTGCTTTGAGAATTTGGGATTTTTGCTTGATATTCTCATTCCATTAAAACTTTTTGGGGCAGATGATGAGATGTTTGAAATTGTGCTTA	..(((((((......(((........))))))))))........((((.((((.((((((((((...(((((((.........((((((.((((...)))).)))).))....(((((((...)))))))((((((((((((..((((((((...((.......))....)))))....)))...((((((((....((((((.....))))))))))))))..((((((((.............))))))))..((........))...((((((((((((.......))))).)))))))..))))))))))))...))))))).)))))))..))).))))..))))...	CL9828.Contig1_All:351:703:-
ptf-M41		TTGCTGACTGAGAATGGCAAC	21	98	-23.6	5		ATTTGTGAGCTTGCTGACTGAGAATGGCAACACTAAGGATGACCTCAGGCTTCCAACTGATGATAATCTGCTTTCTCAGATCAAGGATGGCTTCAGTG	..(((.((((((.(((((((((((.((((........(((..(.((((........)))).)...)))))))))))))).)).)).).))))))))..	CL10450.Contig2_All:521:618:-
ptf-M4158		GGAATGTTGTCTGGCTCGAGG	21	130	-42.8	5		TGGGTTGAGAGGAATGTTGTCTGGCTCGAGGTCATGGAGGTGATTTACTATATGTTTTATTTATTCCCCTGGAAAACCTGAAATCATGACTCTCGGACCAGGCTTCATTCCCCCCAATTTCTTGCTCCCT	.(((.(((((((((((..((((((.((((((((((((((((..((((....(((.......))).....))))..))))....))))))).))))).))))))..))))))........)))))..))).	Unigene29403_All:103:232:+
ptf-M4159		TTTTAGATTGTTGAGGGTATT	21	97	-20.3	3		CTTGATGCCTTGCAATCTATGCCACTTACCCGTTCTTTGATGTGCAATTTTAAGGGAGTTTTACCACCACGTGATTTTAGATTGTTGAGGGTATTGA	.((((((((((((((((((...(((.......((((((((.........)))))))).............)))....))))))))..))))))))))	Unigene29459_All:233:329:+
ptf-M4169		TGGGTTGCCGAGGGATTTCTA	21	151	-37.7	5		CTTCAAGTTATGGGTTGCCGAGGGATTTCTAAATCCAGTTGGACCTAAAAGCTTGGAAGAGGTGGCAGAGGAATACTTGGAGGATCTTGTTGAGAGAAGTCTTGTTATGGTCGGTGAGAAGAAGTCTAGTGGTAAAATCAGAACTTGCAGC	((.((((((.(((.((((((..((((((((...(((((.((..(((....((((.....)))).....)))..)).))))).((((.((.(((((....))))).)).)))).......))))))))..))))))..))).)))))).)).	Unigene30163_All:42:192:+
ptf-M448a		ACTGTTGCTGGTATCAAAATC	21	103	-44.3	5		CGGAGCTACCACTGTTGCTGGTATCAAAATCGAGCAGTTTCCCCACACATGCTTGCCTAATTAACTCGGTCGATCTTGATACCATCAATGGTGGCGGCGCCGC	(((.(((.(((((((((.(((((((((.(((((.(((((........((....)).......)))).).))))).))))))))).))))))))).))).))).	CL2697.Contig1_All:335:437:-
ptf-M448b		ACTGTTGCTGGTATCAAAATC	21	103	-44.3	5		CGGAGCTACCACTGTTGCTGGTATCAAAATCGAGCAGTTTCCCCACACATGCTTGCCTAATTAACTCGGTCGATCTTGATACCATCAATGGTGGCGGCGCCGC	(((.(((.(((((((((.(((((((((.(((((.(((((........((....)).......)))).).))))).))))))))).))))))))).))).))).	CL2697.Contig2_All:311:413:-
ptf-M506		TGGGAGCAGAATTATCGTTACA	22	71	-24.6	5		TTGGGCTACCTGGGAGCAGAATTATCGTTACAACTCGTAATGATAGCGTTGCATCAGTGGTGGGGTCCCCT	..((((((((...((((((..((((((((((.....))))))))))..)))).))...)))))...)))..	CL308.Contig4_All:166:236:+
ptf-M625a		TTTGTCGATGGTTTATGCAAG	21	116	-34.5	5		AGTGATTATTTTTGTCGATGGTTTATGCAAGGACATCAATGCCTTATGTAAGGATATCGACGGTTTATGTAAGGATATCGATGTTTTATGTAAAGGCATCGACGGCTTATGTAAGG	...........(((((((((.(((.((((((((((((.((((((((((((((...........))))))))))).))).)))))))).))))))).)))))))))...........	CL3720.Contig1_All:664:779:+
ptf-M625b		TTTGTCGATGGTTTATGCAAG	21	116	-34.5	5		AGTGATTATTTTTGTCGATGGTTTATGCAAGGACATCAATGCCTTATGTAAGGATATCGACGGTTTATGTAAGGATATCGATGTTTTATGTAAAGGCATCGACGGCTTATGTAAGG	...........(((((((((.(((.((((((((((((.((((((((((((((...........))))))))))).))).)))))))).))))))).)))))))))...........	CL3720.Contig4_All:705:820:+
ptf-M625c		TTTGTCGATGGTTTATGCAAG	21	116	-34.5	5		AGTGATTATTTTTGTCGATGGTTTATGCAAGGACATCAATGCCTTATGTAAGGATATCGACGGTTTATGTAAGGATATCGATGTTTTATGTAAAGGCATCGACGGCTTATGTAAGG	...........(((((((((.(((.((((((((((((.((((((((((((((...........))))))))))).))).)))))))).))))))).)))))))))...........	CL3720.Contig6_All:546:661:+
ptf-M664		CAAGAAGAGTAGGCGTGGACC	21	336	-86.8	5		AGCCACCGGCCAAGAAGAGTAGGCGTGGACCCCGCTCTCGGAGCTCGCAGTATAGAGGGGTTACCTTCTACCGTAGAACTGGAAGATGGGAGTCGCATATTTGGTCCGTCTATATATACATATACAAAAGAATATATTCTATTTATGTTGCATGCATGTGTGTGCGATGAGAACGGATGGTGGTTTTAGGGTTCTTTCTTTGGCTAGACAATAAGTTTTGTACTCTATGCTACAGTACTTGTACTTTTGCAGTCTACTTATTGAGTCTATAGTTAGTATTTCTGAAGGGTGTTCTTTTTTTCTTTTTTTCTTTTTCTTTCCAAATGCGCGGTGGCG	.(((((((((((((.((((.((.(.(((((((((((((((...((..((((.(((((((....))))))).......))))..)).)))))))..((....))((((((((((.(((((((((.((....((((((.......))))))...)).)))))))))..)).)).)))))))).)).)))).).)))))).))))))((((((((((((...........(((...((((....))))...)))....)))))))..)))))......((((((..((((((.........................)))))).)))))).))))))).	CL4009.Contig18_All:178:513:-
ptf-M680		CGGACTGTACAACACCACGGA	21	169	-58.9	5		CAAAAATTTCCGGACTGTACAACACCACGGAGTCTATGCCACTCGCCTGCTGGAAAAAATGTATCCCCACGGCGCACATTAGTATGTGGCGCACGGCGGGCGTAGGCCTGAAGAGGAGATCTCGCCAGACTCCTTCGCCGTGGTGCTGTTTGGCGACCGAAACGATGTC	..........(((.(((.(((.((((((((.(((((((((...(((((((.(((.........))).....((.(((((....)))))))))).))))))))))))).....((((((.(((....)))))))))..)))))))).))).)))...)))..........	CL4046.Contig4_All:350:518:-
ptf-M792		TCCATATGGACCGTCAATCAACA	23	146	-42.4	3		ATCGCCTTCATGTTGTTGACGATGTCCTTGACGACACTGATCATCGGCGTCGCGCCAATGCCAAGCCCCACTAGTAGCACCACATCATAGTCCTTGTAGTCTTGTGTTGGTGCTCCATATGGACCGTCAATCAACACTCTAGGGAA	.((.(((...(((((((((((..((((.((.((((.((((...)))).))))(((((((((.(((....((((..((.((.........)).))..)))))))))))))))).....)).)))))))))).)))))....))))).	CL4676.Contig3_All:2320:2465:-
ptf-M878a		TCCCTTTGGATGTCGTCCTGT	21	238	-68.2	3	ATAGGAATGTATGCGGAGCAGC	CTGATCAGGTTTTCCTTTACATAGGAATGTATGCGGAGCAGCTTGAAATGCTTTCAATTGCGTTTGCTGGGGATAGTGACAAAGGAATGCTTTATGTGCTGAATGGGTGCAAGAAACTGAAGAAGCTAGAAATCAGAGATAGCCCCTTCGGTAATATGGCACTTCTAGCGGACGTGGGGAAGTATGAGACAATGCGATCCCTTTGGATGTCGTCCTGTGAAGTGACCTTTGGAGCATG	((((..(((((...(((((((..(((.(((((.(((((..(((((..((((((((..((((((((((((((..((((.(((((((....)))).)))))))....(((((.....(((((((..((((...........))))..)))))))......)))))))))))))))))))))))))))....))).)).....))))).))).)))))))))))).)))))))))......	CL5267.Contig3_All:406:643:-
ptf-M878b		TCCCTTTGGATGTCGTCCTGT	21	238	-66.8	3	ATAGGAATGTATGCGGAGCAGC	CTGATCAGGTTTTCCTTTACATAGGAATGTATGCGGAGCAGCTTGAAATGCTTTCAATTGCGTTTGCTGGGGATAGTGACAAAGGAATGCTTTATGTGCTGAATGGGTGCAAGAAACTGAAGAAGCTAGAAATCAGGGATAGCCCCTTTGGTAATGTGGCACTTCTAGCGGACGTAGGGAAGTATGAAACAATGCGATCCCTTTGGATGTCGTCCTGTGAAGTGACCTTTGGAGCATG	((((..(((((...(((((((..(((.(((((.(((((..(((((..((((((((..((((((((((((((..((((.(((((((....)))).)))))))....(((((.....(((((((..((((...........))))..)))))))......)))))))))))))))))))))))))))....))).)).....))))).))).)))))))))))).)))))))))......	CL5267.Contig4_All:410:647:-
ptf-M878c		TCCCTTTGGATGTCGTCCTGT	21	238	-66.8	3	ATAGGAATGTATGCGGAGCAGC	CTGATCAGGTTTTCCTTTACATAGGAATGTATGCGGAGCAGCTTGAAATGCTTTCAATTGCGTTTGCTGGGGATAGTGACAAAGGAATGCTTTATGTGCTGAATGGGTGCAAGAAACTGAAGAAGCTAGAAATCAGGGATAGCCCCTTTGGTAATGTGGCACTTCTAGCGGACGTAGGGAAGTATGAAACAATGCGATCCCTTTGGATGTCGTCCTGTGAAGTGACCTTTGGAGCATG	((((..(((((...(((((((..(((.(((((.(((((..(((((..((((((((..((((((((((((((..((((.(((((((....)))).)))))))....(((((.....(((((((..((((...........))))..)))))))......)))))))))))))))))))))))))))....))).)).....))))).))).)))))))))))).)))))))))......	CL5267.Contig5_All:410:647:-
ptf-M945		AAGCCAGGTGATTCAGAATAGAG	23	264	-63.6	5		TATTTTTTGAAAGCCAGGTGATTCAGAATAGAGATCACTTTTTTAATTTTTAGTATAAATTTTCTCTCTTGTATTTGGTTTTCTTTGATCAGAACAAGCTAGGAGGGTTTGTTTTTCTGTCCCTCAAGGTTTGGTTTTGGTTCTTGAAATACATTTTACCAAGGGTGTTAAGAAGGTTGGTTATTTTGAAACCTCTTTGATCCTTTGTTTGTGTAGAAAGTTTGGAACTTTTGTTTTGCTTTTCACCTGTTCTTTAGTTTTGGT	.........((((.(((((((..(((((((((...................(((.((((((((((.....(((..((..((((...((((((((((((((..(((((...(.....)...)))))..))))).)))))))))...))))..))...)))((((((.((((((.(((((...........))))).)))))))))))).......))))))))))..))))))))))))....)))))))..)))).........	CL5719.Contig3_All:235:498:+
