# Supplementary material for: Discovery of MicroRNAs and Their Target Genes Related to Drought in Paulownia “Yuza 1” by High-Throughput Sequencing
Source: Int J Genomics. 2017 Jun 11;2017:3674682. doi: 10.1155/2017/3674682 (PMC5485484; doi:10.1155/2017/3674682)
Supplement: Supplementary file 4 [file 3674682.f4.xlsx]

## Sheet: Sheet1
Table S4 MiRNAs expression in Paulownia ‘yuza 1’ PTF2W (control) and PTF2T (sever stress).
miR_name	Expression		Normalization Couts (TPM)		Fold change		P-value	sig-lable	miRNA* expression
	PTF2W	PTF2T	PTF2W-std	PTF2T-std	PTF2T/PTF2W	Regulation			PTF2W	PTF2T
ptf-miR156	178783	145576	53526.2	32346.4	-0.726638		0		0	0
ptf-miR157a	34702	23280	10389.5	5172.73	-1.00613	down	0	**	0	0
ptf-miR157b	34702	23280	10389.5	5172.73	-1.00613	down	0	**	0	0
ptf-miR159a	5428	3104	1625.1	689.697	-1.23649	down	0	**	5	2
ptf-miR159b	5428	3104	1625.1	689.697	-1.23649	down	0	**	5	2
ptf-miR160	80	473	23.9513	105.099	2.13357	up	3.23969e-46	**	65	22
ptf-miR166	1044840	1677167	312817	372660	0.252543		0		2815	1121
ptf-miR167a	215944	214030	64651.9	47556.6	-0.443045		0		133	62
ptf-miR167b	215944	214030	64651.9	47556.6	-0.443045		0		133	62
ptf-miR167c	215944	214030	64651.9	47556.6	-0.443045		0		133	62
ptf-miR168	35994	52315	10776.3	11624.2	0.109267		6.43058e-34		373	386
ptf-miR169a	7236	3694	2166.4	820.792	-1.40021	down	0	**	0	2
ptf-miR169b	7234	3689	2165.8	819.681	-1.40176	down	0	**	169	107
ptf-miR398a	117	12	35.0288	2.6664	-3.71558	down	1.48406e-30	**	1	1
ptf-miR398b	117	12	35.0288	2.6664	-3.71558	down	1.48406e-30	**	1	1
ptf-miR398c	117	12	35.0288	2.6664	-3.71558	down	1.48406e-30	**	1	1
ptf-miR398d	117	12	35.0288	2.6664	-3.71558	down	1.48406e-30	**	1	1
ptf-miR403	397	303	118.859	67.3254	-0.820022		0.000172613		4	1
ptf-miR482a	1257	750	376.336	166.647	-1.17522	down	1.13458e-72	**	64	24
ptf-miR482b	1257	750	376.336	166.647	-1.17522	down	1.13458e-72	**	64	24
ptf-miR482c	1257	750	376.336	166.647	-1.17522	down	1.13458e-72	**	64	24
ptf-miR482d	1257	750	376.336	166.647	-1.17522	down	1.13458e-72	**	64	24
ptf-miR482e	1257	750	376.336	166.647	-1.17522	down	1.13458e-72	**	64	24
ptf-miR482f	802	185	240.112	41.1063	-2.54628	down	4.12146e-137	**	31	16
ptf-miR9726a	11	0	3.2933	0.01	-8.36339	down	7.14393e-05	**	0	0
ptf-miR9726b	11	0	3.2933	0.01	-8.36339	down	7.14393e-05	**	0	0
ptf-miR9726c	11	0	3.2933	0.01	-8.36339	down	7.14393e-05	**	0	0
ptf-miR9726d	11	0	3.2933	0.01	-8.36339	down	7.14393e-05	**	0	0
ptf-miR9726e	11	0	3.2933	0.01	-8.36339	down	7.14393e-05	**	0	0
ptf-miR9726f	11	0	3.2933	0.01	-8.36339	down	7.14393e-05	**	0	0
ptf-miR9726g	11	0	3.2933	0.01	-8.36339	down	7.14393e-05	**	0	0
ptf-miR9726h	11	0	3.2933	0.01	-8.36339	down	7.14393e-05	**	0	0
ptf-M1239a	24	0	7.1854	0.01	-9.48892	down	1.08706e-09	**	0	0
ptf-M1239b	24	0	7.1854	0.01	-9.48892	down	1.08706e-09	**	0	0
ptf-M1239c	24	0	7.1854	0.01	-9.48892	down	1.08706e-09	**	0	0
ptf-M1337a	5	2	1.49696	0.444392	-1.75213		0.135824		0	0
ptf-M1337b	0	3694	0.01	820.792	16.3247	up	0	**	0	2
ptf-M1337c	5	2	1.49696	0.444392	-1.75213		0.135824		0	0
ptf-M1337d	0	3689	0.01	819.681	16.3228	up	0	**	0	3
ptf-M1337e	5	2	1.49696	0.444392	-1.75213		0.135824		0	0
ptf-M1337f	5	2	1.49696	0.444392	-1.75213		0.135824		0	0
ptf-M1337g	5	2	1.49696	0.444392	-1.75213		0.135824		0	0
ptf-M1337h	5	2	1.49696	0.444392	-1.75213		0.135824		0	0
ptf-M1337i	5	2	1.49696	0.444392	-1.75213		0.135824		0	0
ptf-M1337j	5	2	1.49696	0.444392	-1.75213		0.135824		0	0
ptf-M1337k	5	2	1.49696	0.444392	-1.75213		0.135824		0	0
ptf-M1337l	5	2	1.49696	0.444392	-1.75213		0.135824		0	0
ptf-M1337m	5	2	1.49696	0.444392	-1.75213		0.135824		0	0
ptf-M1337n	5	2	1.49696	0.444392	-1.75213		0.135824		0	0
ptf-M1358	8	1	2.3951	0.2222	-3.43016	down	0.00569789	**	0	0
ptf-M1365	8	10	2.39513	2.22196	-0.108273		0.842426		5	2
ptf-M1452	5	0	1.497	0.01	-7.22593	down	0.0119532	*	0	0
ptf-M1509	6	0	1.7964	0.01	-7.48896	down	0.00509205	**	0	0
ptf-M1514	4	5	1.19757	1.11098	-0.108273		0.866504		0	0
ptf-M1593a	4	0	1.1976	0.01	-6.904	down	0.0280592	*	0	0
ptf-M1593b	4	0	1.1976	0.01	-6.904	down	0.0280592	*	0	0
ptf-M1643	4	5	1.19757	1.11098	-0.108273		0.866504		0	0
ptf-M1771	9	0	2.6945	0.01	-8.07387	down	0.000393658	**	0	0
ptf-M1772	254	211	76.0455	46.8834	-0.697787		1.90135e-07		0	0
ptf-M1955	8724	11233	2611.89	2495.93	-0.0655195		0.00146994		1903	789
ptf-M2035	4	0	1.1976	0.01	-6.904	down	0.0280592	*	0	0
ptf-M2040	12	0	3.5927	0.01	-8.48892	down	3.04331e-05	**	0	0
ptf-M2041	4	0	1.1976	0.01	-6.904	down	0.0280592	*	0	0
ptf-M205	4	0	1.1976	0.01	-6.904	down	0.0280592	*	0	0
ptf-M206	4	0	1.1976	0.01	-6.904	down	0.0280592	*	0	0
ptf-M2071	5	14	1.49696	3.11075	1.05523		0.167244		0	0
ptf-M2076	5	0	1.497	0.01	-7.22593	down	0.0119532	*	0	0
ptf-M2108	4	0	1.1976	0.01	-6.904	down	0.0280592	*	0	0
ptf-M2131	9	0	2.6945	0.01	-8.07387	down	0.000393658	**	0	0
ptf-M2153	18344	6387	5492.04	1419.17	-1.9523	down	0	**	2536	2443
ptf-M2154	15	0	4.4909	0.01	-8.81086	down	2.35273e-06	**	0	0
ptf-M2177	5	0	1.497	0.01	-7.22593	down	0.0119532	*	0	0
ptf-M2218	184	81	55.0881	17.9979	-1.61391	down	1.29094e-18	**	0	0
ptf-M2283	5	0	1.497	0.01	-7.22593	down	0.0119532	*	0	0
ptf-M2358	2023	0	605.67	0.01	-15.8862	down	0	**	119	0
ptf-M2419	0	5	0.01	1.11098	6.79569		0.0715326		0	0
ptf-M249	26	0	7.7842	0.01	-9.6044	down	1.97275e-10	**	0	0
ptf-M24a	209	63	62.5729	13.9984	-2.16028	down	1.59208e-30	**	62	19
ptf-M24b	209	63	62.5729	13.9984	-2.16028	down	1.59208e-30	**	62	19
ptf-M2889a	0	41	0.01	9.11	9.83131	up	1.49744e-10	**	0	0
ptf-M2889b	0	41	0.01	9.11	9.83131	up	1.49744e-10	**	0	0
ptf-M2889c	0	41	0.01	9.11	9.83131	up	1.49744e-10	**	0	0
ptf-M2889d	0	41	0.01	9.11	9.83131	up	1.49744e-10	**	0	0
ptf-M2890a	0	9	0.01	1.9998	7.64371	up	0.00776522	**	0	0
ptf-M2890b	0	9	0.01	1.9998	7.64371	up	0.00776522	**	0	0
ptf-M3258	0	8	0.01	1.7776	7.47379	up	0.0135282	*	0	0
ptf-M3558	0	9	0.01	1.9998	7.64371	up	0.00776522	**	0	0
ptf-M3598	0	17	0.01	3.7773	8.56121	up	9.15067e-05	**	0	1
ptf-M3670	0	101	0.01	22.4418	11.132	up	5.12971e-25	**	0	0
ptf-M3679	0	16	0.01	3.5551	8.47375	up	0.000159419	**	0	0
ptf-M41	4	0	1.1976	0.01	-6.904	down	0.0280592	*	0	0
ptf-M4158	0	1121	0.01	249.082	14.6043	up	6.3201e-271	**	0	0
ptf-M4159	0	10	0.01	2.222	7.79572	up	0.00445724	**	0	0
ptf-M4169	0	17	0.01	3.7773	8.56121	up	9.15067e-05	**	0	0
ptf-M448a	4	0	1.1976	0.01	-6.904	down	0.0280592	*	0	0
ptf-M448b	4	0	1.1976	0.01	-6.904	down	0.0280592	*	0	0
ptf-M506	136	91	40.7173	20.2198	-1.00987	down	1.63489e-07	**	0	0
ptf-M625a	3629	3454	1086.49	767.465	-0.501505		2.47099e-48		0	1
ptf-M625b	3629	3454	1086.49	767.465	-0.501505		2.47099e-48		0	1
ptf-M625c	3629	3454	1086.49	767.465	-0.501505		2.47099e-48		0	1
ptf-M664	5	0	1.497	0.01	-7.22593	down	0.0119532	*	0	0
ptf-M680	4	0	1.1976	0.01	-6.904	down	0.0280592	*	0	0
ptf-M792	14	0	4.1915	0.01	-8.71132	down	5.52286e-06	**	0	0
ptf-M878a	187	0	55.9863	0.01	-12.4509	down	4.26491e-70	**	1	0
ptf-M878b	187	0	55.9863	0.01	-12.4509	down	4.26491e-70	**	1	0
ptf-M878c	187	0	55.9863	0.01	-12.4509	down	4.26491e-70	**	1	0
ptf-M945	7	4	2.09574	0.888784	-1.23756		0.164796		0	0
* : means differentially expresed miRNAs; ** : means significantly differentially expressed miRNAs.
