# Supplementary material for: Discovery of MicroRNAs and Their Target Genes Related to Drought in Paulownia “Yuza 1” by High-Throughput Sequencing
Source: Int J Genomics. 2017 Jun 11;2017:3674682. doi: 10.1155/2017/3674682 (PMC5485484; doi:10.1155/2017/3674682)
Supplement: Supplementary file 5 [file 3674682.f5.xlsx]

## Sheet: Sheet1
Table S5 Putative miRNA targets identified by degradome sequencing in Paulownia ‘yuza 1’ PTF2W (control) and PTF2T (sever stress).
miR-name	Gene-ID	Score	Category	P-value	Nt-ID	Nt-Score	Nt-Evalue	Nt-annotation	Swissprot-ID	Swissprot-Score	Swissprot-Evalue	Swissprot-annotation	Nr-ID	Nr-Score	Nr-Evalue	Nr-annotation	KO-id	KEGG-Evalue	KEGG-Score	KEGG-Gene	ko-definition	GO functional classification
																						biological-process	cellular-component	molecular-function
ptf-miR156	CL10424.Contig2	4.5	4	>0.05	gi|374351665|gb|JN687989.1|	184	1e-43	Nicotiana benthamiana X-ray cross complementing protein 4 (XRCC4) mRNA, partial cds	sp|Q682V0|XRCC4_ARATH	311	5e-85	DNA repair protein XRCC4 OS=Arabidopsis thaliana GN=XRCC4 PE=1 SV=2	gi|359477612|ref|XP_002284388.2|	347.8	1e-94	PREDICTED: DNA repair protein XRCC4 [Vitis vinifera]	K10886	1e-95	347	vvi:100252901	DNA-repair protein XRCC4	cellular process;metabolic process;response to stimulus;single-organism process	cell;cell part;organelle	binding
	CL1482.Contig2	4.5	4	>0.05	gi|21069019|dbj|AB075904.1|	716	0	Avicennia marina Bet/ProT3 mRNA for betaine/proline transporter, partial cds	sp|P92961|PROT1_ARATH	473	2e-133	Proline transporter 1 OS=Arabidopsis thaliana GN=PROT1 PE=1 SV=1	gi|21069020|dbj|BAB93110.1|	235	3e-60	betaine/proline transporter [Avicennia marina]	K14209	8e-06	50.8	ppp:PHYPADRAFT_115714	solute carrier family 36 (proton-coupled amino acid transporter)	cellular process;establishment of localization;localization;single-organism process	cell;cell part;membrane;membrane part	transporter activity
	CL3756.Contig5	4.5	4	>0.05	gi|332002221|gb|HQ641123.1|	345	6e-92	Capsicum annuum cultivar Arka Mohini tobamovirus multiplication 1 (TOM1) mRNA, partial cds	--	--	--	--	gi|462407620|gb|EMJ12954.1|	401	1e-110	hypothetical protein PRUPE_ppa009482mg [Prunus persica]	--	--	--	--	--	cellular process;metabolic process;multi-organism process;reproduction;reproductive process	cell;cell part;membrane;organelle;organelle part	--
	CL3756.Contig8	4.5	4	>0.05	gi|470114140|ref|XM_004293227.1|	107	1e-20	PREDICTED: Fragaria vesca subsp. vesca uncharacterized LOC101313870 (LOC101313870), mRNA	--	--	--	--	gi|462407620|gb|EMJ12954.1|	151.4	1e-35	hypothetical protein PRUPE_ppa009482mg [Prunus persica]	--	--	--	--	--	--	cell;cell part;membrane	--
	CL4003.Contig1	3	4	>0.05	gi|359494246|ref|XM_002263875.2|	1110	0	PREDICTED: Vitis vinifera uridine kinase-like protein 4 (LOC100259975), mRNA	sp|O65583|UKL4_ARATH	792	0	Uridine kinase-like protein 4 OS=Arabidopsis thaliana GN=UKL4 PE=1 SV=2	gi|225463508|ref|XP_002263911.1|	858.6	0	PREDICTED: uridine kinase-like protein 4 [Vitis vinifera] >gi|296090033|emb|CBI39852.3| unnamed protein product [Vitis vinifera]	K00876	0	858	vvi:100259975	uridine kinase [EC:2.7.1.48]	cellular component organization or biogenesis;cellular process;metabolic process;single-organism process	--	binding;catalytic activity
	CL4003.Contig3	3	4	>0.05	gi|359494246|ref|XM_002263875.2|	1110	0	PREDICTED: Vitis vinifera uridine kinase-like protein 4 (LOC100259975), mRNA	sp|O65583|UKL4_ARATH	792	0	Uridine kinase-like protein 4 OS=Arabidopsis thaliana GN=UKL4 PE=1 SV=2	gi|225463508|ref|XP_002263911.1|	858.6	0	PREDICTED: uridine kinase-like protein 4 [Vitis vinifera] >gi|296090033|emb|CBI39852.3| unnamed protein product [Vitis vinifera]	K00876	0	858	vvi:100259975	uridine kinase [EC:2.7.1.48]	cellular component organization or biogenesis;cellular process;metabolic process;single-organism process	--	binding;catalytic activity
	CL4115.Contig1	4	4	>0.05	gi|374671174|gb|HQ827794.1|	184	8e-44	Jatropha curcas phosphatidate phosphatase (PAP) mRNA, complete cds	sp|Q9XI60|LPP2_ARATH	255	2e-68	Lipid phosphate phosphatase 2 OS=Arabidopsis thaliana GN=LPP2 PE=2 SV=1	gi|255570669|ref|XP_002526289.1|	260.8	1e-68	ER Phosphatidate Phosphatase [Ricinus communis] >gi|223534370|gb|EEF36078.1| ER Phosphatidate Phosphatase [Ricinus communis]	--	--	--	--	--	biological regulation;cellular process;metabolic process;regulation of biological process;response to stimulus;signaling;single-organism process	cell;cell part;membrane;membrane part	catalytic activity
	Unigene21835	4.5	4	>0.05	--	--	--	--	--	--	--	--	gi|462407620|gb|EMJ12954.1|	73.2	1e-12	hypothetical protein PRUPE_ppa009482mg [Prunus persica]	--	--	--	--	--	--	cell;cell part;membrane	--
	Unigene27009	4.5	4	>0.05	--	--	--	--	--	--	--	--	--	--	--	--	--	--	--	--	--	--	--	--
ptf-miR157a/b	CL3316.Contig6	4	4	>0.05	gi|5824320|emb|AJ012554.1|	611	1e-171	Solanum tuberosum mRNA for ATPase	--	--	--	--	gi|225449002|ref|XP_002271753.1|	647.1	0	PREDICTED: putative arsenical pump-driving ATPase-like [Vitis vinifera]	K01551	0	647	vvi:100266785	arsenite-transporting ATPase [EC:3.6.3.16]	cellular process;establishment of localization;localization;metabolic process;response to stimulus;single-organism process	cell;cell part;membrane;organelle;organelle part	binding;catalytic activity;transporter activity
	Unigene1667	4	4	>0.05	gi|5824320|emb|AJ012554.1|	611	1e-171	Solanum tuberosum mRNA for ATPase	--	--	--	--	gi|225449002|ref|XP_002271753.1|	647.1	0	PREDICTED: putative arsenical pump-driving ATPase-like [Vitis vinifera]	K01551	0	647	vvi:100266785	arsenite-transporting ATPase [EC:3.6.3.16]	cellular process;establishment of localization;localization;metabolic process;response to stimulus;single-organism process	cell;cell part;membrane;organelle;organelle part	binding;catalytic activity;transporter activity
	Unigene24393	4	4	>0.05	gi|356518686|ref|XR_136626.1|	206	2e-50	PREDICTED: Glycine max ABC transporter B family member 19-like (LOC100783013), miscRNA	sp|Q9LHD1|AB15B_ARATH	128	3e-30	ABC transporter B family member 15 OS=Arabidopsis thaliana GN=ABCB15 PE=1 SV=1	gi|357464327|ref|XP_003602445.1|	103.2	2e-21	ABC transporter ATP-binding protein/permease [Medicago truncatula] >gi|355491493|gb|AES72696.1| ABC transporter ATP-binding protein/permease [Medicago truncatula]	K05658	2e-37	153	mtr:MTR_3g093430	ATP-binding cassette, subfamily B (MDR/TAP), member 1	cellular process;establishment of localization;localization;metabolic process;single-organism process	membrane;membrane part	binding;catalytic activity;transporter activity
ptf-miR159a/b	Unigene14416	4	2	0.026	gi|460390440|ref|XM_004240794.1|	379	1e-102	PREDICTED: Solanum lycopersicum ABC transporter I family member 6, chloroplastic-like (LOC101247531), mRNA	sp|Q9CAF5|AB6I_ARATH	416	2e-116	ABC transporter I family member 6, chloroplastic OS=Arabidopsis thaliana GN=ABCI6 PE=1 SV=1	gi|460390441|ref|XP_004240842.1|	471.9	1e-131	PREDICTED: ABC transporter I family member 6, chloroplastic-like [Solanum lycopersicum]	K09013	2e-124	444	vvi:100243733	Fe-S cluster assembly ATP-binding protein	biological regulation;cellular component organization or biogenesis;cellular process;developmental process;establishment of localization;localization;metabolic process;multicellular organismal process;positive regulation of biological process;regulation of biological process;reproduction;reproductive process;single-organism process	cell;cell part;organelle;organelle part	binding;catalytic activity;transporter activity
	Unigene14511	4.5	2	0.026	gi|151426346|dbj|AK252938.1|	63.9	1e-07	Hordeum vulgare subsp. vulgare cDNA clone: FLbaf175e13, mRNA sequence	--	--	--	--	gi|225423832|ref|XP_002280773.1|	63.9	8e-10	PREDICTED: uncharacterized protein LOC100257577 [Vitis vinifera] >gi|147809573|emb|CAN62391.1| hypothetical protein VITISV_039481 [Vitis vinifera] >gi|147864307|emb|CAN80944.1| hypothetical protein VITISV_014657 [Vitis vinifera]	--	--	--	--	--	--	--	--
ptf-miR166	CL10889.Contig2	3	2	0.004	gi|470110901|ref|XM_004291650.1|	87.7	8e-15	PREDICTED: Fragaria vesca subsp. vesca uncharacterized LOC101292373 (LOC101292373), mRNA	--	--	--	--	gi|462403114|gb|EMJ08671.1|	90.5	8e-18	hypothetical protein PRUPE_ppa006236mg [Prunus persica]	--	--	--	--	--	cellular component organization or biogenesis;cellular process;single-organism process	cell;cell part;membrane;organelle;organelle part	--
ptf-miR167a/b/c	Unigene3388	4.5	1	0.002	--	--	--	--	--	--	--	--	--	--	--	--	--	--	--	--	--	--	--	--
ptf-miR398a/b/c/d	CL5086.Contig2	4.5	4	>0.05	gi|470102745|ref|XM_004287764.1|	129	5e-27	PREDICTED: Fragaria vesca subsp. vesca DNA-(apurinic or apyrimidinic site) lyase 2-like, transcript variant 2 (LOC101299414), mRNA	--	--	--	--	gi|359476825|ref|XP_003631894.1|	183	4e-45	PREDICTED: DNA-(apurinic or apyrimidinic site) lyase 2-like isoform 2 [Vitis vinifera]	K10772	4e-46	182	vvi:100264349	AP endonuclease 2 [EC:4.2.99.18]	developmental process;multicellular organismal process;reproduction;reproductive process;response to stimulus;single-organism process	cell;cell part	catalytic activity
ptf-miR9726a/b/c/d/e/f/g/h	CL2527.Contig1	4.5	4	>0.05	gi|460399332|ref|XM_004245148.1|	111	3e-21	PREDICTED: Solanum lycopersicum cyclophilin-like protein (pi2), mRNA	sp|Q9SEE9|SR45_ARATH	107	2e-23	Arginine/serine-rich protein 45 OS=Arabidopsis thaliana GN=SR45 PE=1 SV=1	gi|460399333|ref|XP_004245196.1|	122.9	1e-26	PREDICTED: uncharacterized protein LOC543757 [Solanum lycopersicum]	K09566	5e-148	523	vvi:100264514	peptidyl-prolyl isomerase G (cyclophilin G) [EC:5.2.1.8]	cellular process;metabolic process	--	--
	CL7239.Contig2	4	4	>0.05	gi|460385055|ref|XM_004238173.1|	103	1e-19	PREDICTED: Solanum lycopersicum uncharacterized LOC101248771 (LOC101248771), mRNA	--	--	--	--	gi|224067349|ref|XP_002302471.1|	184.1	5e-46	predicted protein [Populus trichocarpa] >gi|222844197|gb|EEE81744.1| predicted protein [Populus trichocarpa]	K01404	8e-47	182	rcu:RCOM_1593600	leishmanolysin [EC:3.4.24.36]	biological adhesion;cellular process;metabolic process;single-organism process	cell;cell part;membrane	binding;catalytic activity
	Unigene14511	4.5	3	0.018	gi|151426346|dbj|AK252938.1|	63.9	1e-07	Hordeum vulgare subsp. vulgare cDNA clone: FLbaf175e13, mRNA sequence	--	--	--	--	gi|225423832|ref|XP_002280773.1|	63.9	8e-10	PREDICTED: uncharacterized protein LOC100257577 [Vitis vinifera] >gi|147809573|emb|CAN62391.1| hypothetical protein VITISV_039481 [Vitis vinifera] >gi|147864307|emb|CAN80944.1| hypothetical protein VITISV_014657 [Vitis vinifera]	--	--	--	--	--	--	--	--
ptf-M1337a/c/e/f/g/h/i/j/k/l/m/n	Unigene41858	4	4	>0.05	--	--	--	--	--	--	--	--	--	--	--	--	--	--	--	--	--	--	--	--
ptf-M1358	Unigene259	3	2	0.012	gi|378747301|gb|JN637766.2|	1651	0	Sesamum indicum chloroplast, complete genome	sp|Q06RE8|PSBK_JASNU	118	5e-27	Photosystem II reaction center protein K OS=Jasminum nudiflorum GN=psbK PE=3 SV=1	gi|13513070|emb|CAA31277.2|	127.9	2e-28	K protein [Spinacia oleracea] >gi|226076|prf||1410212A photosystem II low MW protein	K02712	2e-26	118	pop:Poptr_cp003	photosystem II PsbK protein	cellular process;metabolic process	cell;cell part;macromolecular complex;membrane;membrane part;organelle	--
ptf-M1365	CL1074.Contig2	4.5	4	>0.05	gi|460408516|ref|XM_004249643.1|	159	5e-36	PREDICTED: Solanum lycopersicum DNA-binding protein S1FA2-like, transcript variant 2 (LOC101256730), mRNA	sp|P42552|S1FA_SPIOL	117	5e-27	DNA-binding protein S1FA OS=Spinacia oleracea GN=S1FA PE=3 SV=1	gi|255568386|ref|XP_002525167.1|	147.1	2e-34	DNA-binding protein S1FA, putative [Ricinus communis] >gi|223535464|gb|EEF37133.1| DNA-binding protein S1FA, putative [Ricinus communis]	--	--	--	--	--	biological regulation;cellular process;metabolic process;regulation of biological process	cell;cell part;organelle	binding
		4.5	4	>0.05
		4.5	4	>0.05
	CL2354.Contig2	4	4	>0.05	--	--	--	--	--	--	--	--	--	--	--	--	--	--	--	--	--	--	--	--
		4	4	>0.05
ptf-M2153	Unigene3176	4.5	2	>0.05	gi|460395202|ref|XM_004243127.1|	167	3e-38	PREDICTED: Solanum lycopersicum cyclin-T1-3-like (LOC101250904), mRNA	sp|Q2QQS5|CCT14_ORYSJ	322	2e-88	Cyclin-T1-4 OS=Oryza sativa subsp. japonica GN=CYCT1-1 PE=2 SV=1	gi|460395203|ref|XP_004243175.1|	383.6	3e-105	PREDICTED: cyclin-T1-3-like [Solanum lycopersicum]	K15188	2e-88	324	vvi:100265067	cyclin T	biological regulation;cellular process;metabolic process;regulation of biological process;single-organism process	cell;cell part;organelle	binding;catalytic activity
	Unigene12420	4.5	2	>0.05	gi|460380319|ref|XM_004235857.1|	79.8	3e-12	PREDICTED: Solanum lycopersicum internalin-A-like (LOC101260523), mRNA	--	--	--	--	gi|225463572|ref|XP_002270172.1|	169.9	1e-41	PREDICTED: F-box/LRR-repeat protein 14 [Vitis vinifera] >gi|297743556|emb|CBI36423.3| unnamed protein product [Vitis vinifera]	--	--	--	--	--	--	cell;cell part;membrane	--
ptf-M2218	CL1451.Contig3	4.5	4	>0.05	gi|359475216|ref|XM_002284934.2|	127	3e-26	PREDICTED: Vitis vinifera uncharacterized LOC100267475 (LOC100267475), mRNA	sp|Q5Z5I4|GLK1_ORYSJ	70.5	2e-12	Probable transcription factor GLK1 OS=Oryza sativa subsp. japonica GN=GLK1 PE=2 SV=1	gi|359475217|ref|XP_002284970.2|	36.6	1e-83	PREDICTED: uncharacterized protein LOC100267475 [Vitis vinifera] >gi|297741334|emb|CBI32465.3| unnamed protein product [Vitis vinifera]	K14491	5e-14	77.4	osa:4328516	two-component response regulator ARR-B family	--	--	--
	CL1451.Contig4	4.5	4	>0.05	gi|359475216|ref|XM_002284934.2|	133	7e-28	PREDICTED: Vitis vinifera uncharacterized LOC100267475 (LOC100267475), mRNA	sp|Q8GUN5|PHL1_ARATH	72.8	6e-13	Protein PHR1-LIKE 1 OS=Arabidopsis thaliana GN=PHL1 PE=1 SV=1	gi|359475217|ref|XP_002284970.2|	36.6	8e-88	PREDICTED: uncharacterized protein LOC100267475 [Vitis vinifera] >gi|297741334|emb|CBI32465.3| unnamed protein product [Vitis vinifera]	K14491	3e-14	78.6	gmx:100809002	two-component response regulator ARR-B family	--	--	--
	CL2892.Contig3	4.5	2	>0.05	gi|460407481|ref|XM_004249133.1|	353	3e-94	PREDICTED: Solanum lycopersicum uncharacterized LOC101255642 (LOC101255642), mRNA	--	--	--	--	gi|225441483|ref|XP_002280022.1|	621.7	9e-177	PREDICTED: uncharacterized protein LOC100255639 [Vitis vinifera]	--	--	--	--	--	cellular component organization or biogenesis;cellular process;metabolic process;reproduction;single-organism process	cell;cell part;organelle	--
	Unigene2124	4	4	>0.05	--	--	--	--	sp|Q9LG26|PARN_ARATH	104	4e-23	Poly(A)-specific ribonuclease PARN OS=Arabidopsis thaliana GN=PARN PE=1 SV=2	gi|225461941|ref|XP_002266069.1|	149.1	4e-35	PREDICTED: poly(A)-specific ribonuclease PARN-like [Vitis vinifera]	K01148	4e-36	149	vvi:100258377	poly(A)-specific ribonuclease [EC:3.1.13.4]	cellular process;developmental process;multicellular organismal process;reproduction;reproductive process;response to stimulus;single-organism process	--	--
ptf-M24a/b	CL1233.Contig1	4	4	>0.05	gi|351727898|ref|NM_001248200.1|	198	4e-48	Glycine max Pti1 kinase-like protein (PTI1B), mRNA	sp|Q41328|PTI1_SOLLC	197	3e-51	Pto-interacting protein 1 OS=Solanum lycopersicum GN=PTI1 PE=1 SV=2	gi|115436274|ref|NP_001042895.1|	199.5	1e-50	Os01g0323100 [Oryza sativa Japonica Group] >gi|113532426|dbj|BAF04809.1| Os01g0323100 [Oryza sativa Japonica Group] >gi|385718824|gb|AFI71839.1| Pto kinase interactor 1 protein [Oryza sativa]	K13430	1e-26	116	zma:100283091	serine/threonine-protein kinase PBS1 [EC:2.7.11.1]	biological regulation;cellular process;immune system process;metabolic process;positive regulation of biological process;regulation of biological process;response to stimulus;signaling;single-organism process	cell;cell junction;cell part;membrane;organelle;symplast	binding;catalytic activity;molecular transducer activity
	Unigene4726	4.5	2	>0.05	gi|374639400|gb|JN831119.1|	244	5e-62	Salvia miltiorrhiza kaurene synthase 2 (KSL2) gene, partial cds	sp|Q9SAK2|KSB_ARATH	160	2e-40	Ent-kaur-16-ene synthase, chloroplastic OS=Arabidopsis thaliana GN=GA2 PE=1 SV=1	gi|374639401|gb|AEZ55689.1|	218.8	2e-56	kaurene synthase 2, partial [Salvia miltiorrhiza]	K04121	9e-48	186	vvi:100267397	ent-kaurene synthase [EC:4.2.3.19]	cellular process;metabolic process	cell;cell part;organelle;organelle part	binding;catalytic activity
		4.5	0	0.02
		4.5	2	>0.05
ptf-M3558	Unigene14217	4.5	4	>0.05	--	--	--	--	--	--	--	--	--	--	--	--	--	--	--	--	--	--	--	--
	Unigene30320	2.5	4	0.006	gi|470140219|ref|XM_004305791.1|	60	1e-06	PREDICTED: Fragaria vesca subsp. vesca putative ferric-chelate reductase 1-like (LOC101293418), mRNA	--	--	--	--	gi|224085373|ref|XP_002307558.1|	132.5	1e-30	predicted protein [Populus trichocarpa] >gi|222857007|gb|EEE94554.1| predicted protein [Populus trichocarpa]	--	--	--	--	--	--	membrane;membrane part	catalytic activity
ptf-M3670	CL2141.Contig7	4.5	2	>0.05	gi|359479204|ref|XM_003632185.1|	79.8	1e-11	PREDICTED: Vitis vinifera uncharacterized LOC100258161, transcript variant 1 (LOC100258161), mRNA	sp|Q8W034|RNP1_ARATH	103	5e-22	Heterogeneous nuclear ribonucleoprotein 1 OS=Arabidopsis thaliana GN=RNP1 PE=1 SV=1	gi|460365187|ref|XP_004228485.1|	568.5	1e-160	PREDICTED: uncharacterized protein LOC101255522 isoform 1 [Solanum lycopersicum] >gi|460365189|ref|XP_004228486.1| PREDICTED: uncharacterized protein LOC101255522 isoform 2 [Solanum lycopersicum]	K12741	3e-29	128	bdi:100837968	heterogeneous nuclear ribonucleoprotein A1/A3	--	--	binding
	CL2847.Contig2	4.5	4	>0.05	gi|460382373|ref|XM_004236866.1|	402	1e-109	PREDICTED: Solanum lycopersicum regulator of ribonuclease-like protein 2-like (LOC101260124), mRNA	sp|Q9FFE0|RRAA2_ARATH	301	5e-82	Regulator of ribonuclease-like protein 2 OS=Arabidopsis thaliana GN=At5g16450 PE=2 SV=1	gi|388502142|gb|AFK39137.1|	321.6	1e-86	unknown [Lotus japonicus]	K02553	2e-82	303	aly:ARALYDRAFT_477519	regulator of ribonuclease activity A	biological regulation;cellular process;metabolic process;regulation of biological process	cell;cell part	catalytic activity;enzyme regulator activity
	CL2847.Contig4	4.5	4	>0.05	gi|460382373|ref|XM_004236866.1|	402	1e-109	PREDICTED: Solanum lycopersicum regulator of ribonuclease-like protein 2-like (LOC101260124), mRNA	sp|Q9FFE0|RRAA2_ARATH	301	5e-82	Regulator of ribonuclease-like protein 2 OS=Arabidopsis thaliana GN=At5g16450 PE=2 SV=1	gi|388502142|gb|AFK39137.1|	321.6	1e-86	unknown [Lotus japonicus]	K02553	2e-82	303	aly:ARALYDRAFT_477519	regulator of ribonuclease activity A	biological regulation;cellular process;metabolic process;regulation of biological process	cell;cell part	catalytic activity;enzyme regulator activity
	CL8630.Contig1	4.5	4	>0.05	gi|460407983|ref|XM_004249380.1|	73.8	2e-10	PREDICTED: Solanum lycopersicum probable F-box protein At1g60180-like (LOC101254746), mRNA	sp|Q9SIH5|FB322_ARATH	205	2e-53	Probable F-box protein At1g60180 OS=Arabidopsis thaliana GN=At2g36090 PE=2 SV=1	gi|225440797|ref|XP_002276044.1|	269.6	3e-71	PREDICTED: F-box protein At2g27310 [Vitis vinifera]	--	--	--	--	--	--	--	--
	Unigene27234	4.5	4	>0.05	gi|356518596|ref|XM_003527917.1|	79.8	2e-12	PREDICTED: Glycine max pentatricopeptide repeat-containing protein At3g21470-like (LOC100802813), mRNA	sp|Q9LVF9|PP245_ARATH	146	4e-36	Pentatricopeptide repeat-containing protein At3g21470 OS=Arabidopsis thaliana GN=PCMP-E29 PE=2 SV=1	gi|460384114|ref|XP_004237759.1|	58.5	3e-08	PREDICTED: pentatricopeptide repeat-containing protein At3g21470-like [Solanum lycopersicum]	K15078	5e-21	97.4	vvi:100250139	structure-specific endonuclease subunit SLX1 [EC:3.6.1.-]	--	cell;cell part;organelle	--
ptf-M3679	CL3400.Contig1	4.5	4	>0.05	gi|470136522|ref|XM_004303992.1|	161	8e-37	PREDICTED: Fragaria vesca subsp. vesca d-3-phosphoglycerate dehydrogenase, chloroplastic-like (LOC101310914), mRNA	sp|O04130|SERA_ARATH	107	3e-24	D-3-phosphoglycerate dehydrogenase, chloroplastic OS=Arabidopsis thaliana GN=At1g17745 PE=1 SV=2	gi|460381071|ref|XP_004236276.1|	162.9	1e-39	PREDICTED: d-3-phosphoglycerate dehydrogenase, chloroplastic-like [Solanum lycopersicum]	K00058	3e-36	148	gmx:100808771	D-3-phosphoglycerate dehydrogenase [EC:1.1.1.95]	cellular process;developmental process;metabolic process;multicellular organismal process;single-organism process	cell;cell part;membrane;organelle	binding;catalytic activity
	CL10664.Contig1	4.5	4	>0.05	--	--	--	--	sp|Q9SA77|ARAE1_ARATH	50.4	2e-07	UDP-arabinose 4-epimerase 1 OS=Arabidopsis thaliana GN=MUR4 PE=1 SV=1	gi|460396135|ref|XP_004243634.1|	55.5	3e-07	PREDICTED: UDP-arabinose 4-epimerase 1-like [Solanum lycopersicum]	K12448	2e-08	55.5	gmx:100783060	UDP-arabinose 4-epimerase [EC:5.1.3.5]	--	--	--
ptf-M625a/b/c	CL10954.Contig7	4.5	4	>0.05	gi|356534573|ref|XM_003535780.1|	107	5e-21	PREDICTED: Glycine max uncharacterized protein LOC100798284 (LOC100798284), mRNA	--	--	--	--	gi|460365439|ref|XP_004228609.1|	126.3	1e-28	PREDICTED: uncharacterized protein LOC101243920 [Solanum lycopersicum]	--	--	--	--	--	--	--	--
